# Supplementary material for: Taxonomic classification for microbiome analysis, which correlates well with the metabolite milieu of the gut
Source: BMC Microbiol. 2018 Nov 16;18:188. doi: 10.1186/s12866-018-1311-8 (PMC6240276; doi:10.1186/s12866-018-1311-8)
Supplement: Supplementary file 1 — Relative peak area of metabolite by CE-TOFMS based metabolomics. (XLSX 75 kb) [file 12866_2018_1311_MOESM1_ESM.xlsx]

## Sheet: Sheet1
Additional File 1. Relative peak area of metabolite by CE-TOFMS based metabolomics. Thirty-three metabolites (Gly, Ala, Pro, Val, Leu, Ile, Met, Phe, Trp, Ser, Thr, Gln, Lys, His, Arg, Glu, Asp, Tyr, ornithine, citrulline, hydroxyproline, Ala-Ala, hypoxanthine, spermidine, N8-acetylspermidine, nicotinic acid, thiamine, N-acetyllysine, glyceric acid, cholic acid, glycerol, 2-aminobutyric acid, and…
ID	HMT DB				m/z			MT			Relative area
	Compound name	KEGG ID	HMDB ID								Clea			Cr			Slc			CleaA			CrA			SlcA
					Mean	SD		Mean	SD		Mean	SD		Mean	SD		Mean	SD		Mean	SD		Mean	SD		Mean	SD
C_00001	Trimethylamine	C00565	HMDB00906		60.0807	0.000135807		5.69376	0.00527088		0.0281462	0.0268775		0.0217452	0.00594491		0.0235149	0.00593398		0.0193211	0.0130197		0.036504	0.039305		0.0547375	0.075141
C_00002	Urea	C00086	HMDB00294		61.0402	0.000107204		18.2116	0.0122469		0.0875658	NA		NA	NA		NA	NA		0.210976	0.134441		0.388716	0.447033		0.300031	0.213827
C_00003	Ethanolamine	C00189	HMDB00149		62.06	0.000256564		6.13284	0.00575738		0.00239901	0.00101447		NA	NA		0.00230743	NA		NA	NA		NA	NA		0.00194943	NA
C_00004	XC0001				72.0812	0.000226068		6.16325	0.0065477		0.00375512	0.00119931		0.00380765	0.000716365		0.00356399	0.000703845		NA	NA		0.00144923	0.000865725		0.00161224	0.000649022
C_00005	1,3-Diaminopropane	C00986	HMDB00002		75.0913	0.000626937		4.31514	0.00595664		0.00171966	0.000340409		NA	NA		0.00226358	3.46209e-05		NA	NA		NA	NA		0.00177025	NA
C_00006	Gly	C00037	HMDB00123		76.0396	9.27857e-05		7.92054	0.00538933		0.0262105	0.00920016		0.0344158	0.0169396		0.0331791	0.0154224		0.176802	0.0690343		0.0692872	0.0403547		0.0481891	0.0595152
C_00007	Isopropanolamine	C03194 C05771	HMDB12136		76.076	0.0002653		6.74947	0.00649398		0.0017439	0.00128496		0.000727748	0.000140722		0.00282759	0.00174863		0.000821874	0.000282002		0.00417061	0.00171204		0.00434332	0.00407995
C_00008	Putrescine	C00134	HMDB01414		89.1074	0.000178945		4.593	0.00495445		0.00529957	0.00448112		NA	NA		0.00811453	0.00741378		0.0820998	0.0429122		0.059846	0.0579454		0.068508	0.044963
C_00009	β-Ala	C00099	HMDB00056		90.0548	0.00024198		7.04497	0.00600828		0.00633142	0.00385533		0.00437723	0.00163558		0.00483662	0.00342617		0.00280942	0.000618327		0.00521785	0.00370233		0.00331938	0.00212314
C_00010	Ala	C00041 C00133 C01401	HMDB00161 HMDB01310		90.0549	8.22397e-05		8.55315	0.00586495		0.0566227	0.0225353		0.082214	0.0441991		0.0832579	0.0491177		0.0890145	0.0263187		0.102324	0.0507733		0.0929268	0.0856869
C_00011	Sarcosine	C00213	HMDB00271		90.0548	0.000300041		8.93511	0.00675126		0.0044096	0.00185338		0.00337426	0.00111555		0.0069237	0.00571282		NA	NA		NA	NA		0.00386268	0.00290563
C_00012	Glycerol	C00116	HMDB00131		93.0547	0.000118244		18.8856	0.022774		0.0934443	0.0458035		0.189871	0.0364954		0.173868	0.0304477		0.192685	0.054615		0.178665	0.0332803		0.157091	0.0358822
C_00013	Cadaverine	C01672	HMDB02322		103.123	0.000178603		4.85361	0.00526326		0.000368661	0.000190318		0.000202895	9.21782e-05		0.000318653	0.000102416		0.0137872	0.0108182		0.037168	0.0473837		0.00913044	0.00705639
C_00014	GABA	C00334	HMDB00112		104.07	0.000309511		7.36024	0.006118		0.00184798	0.000598763		0.0022111	0.00167388		0.00260868	0.000952038		0.0112195	0.00747824		0.00868569	0.00424205		0.0132398	0.0110962
C_00015	N-Methylalanine	C02721	-		104.071	0.000278733		9.62606	0.00692911		0.00578636	0.00184506		0.00659687	0.0023888		0.00423501	0.00164987		NA	NA		NA	NA		NA	NA
C_00016	2-Aminobutyric acid	C02261 C02356	HMDB00452		104.071	0.000268537		9.07882	0.0070644		0.00386787	0.000989676		0.00397275	0.00134864		0.00468353	0.00175786		0.00750136	0.00348217		0.00771687	0.00467326		0.00735433	0.00477083
C_00017	N,N-Dimethylglycine	C01026	HMDB00092		104.071	0.000353747		10.1833	0.00876694		0.00272285	0.000889366		0.00270756	0.00127241		0.00202599	0.000275658		NA	NA		NA	NA		NA	NA
C_00018	3-Aminoisobutyric acid	C03284 C05145	HMDB03911		104.071	0.000349318		7.49612	0.00655973		0.0015911	0.00051513		0.000919872	NA		0.00207833	0.000841083		NA	NA		0.00149841	0.000677853		0.00228208	0.00130337
C_00019	Choline	C00114	HMDB00097		104.107	0.000134951		6.60909	0.00651718		0.0197005	0.00523323		0.0187581	0.00286586		0.0161615	0.00347751		0.0401727	0.0885025		0.792476	0.57269		0.171295	0.372092
C_00020	Ser	C00065 C00716 C00740	HMDB00187 HMDB03406		106.05	0.000166755		9.3826	0.00626932		0.0140306	0.00491958		0.0246167	0.00994335		0.0203233	0.00798164		0.0158205	0.00344269		0.0140635	0.00322668		0.0165926	0.0116766
C_00021	Hypotaurine	C00519	HMDB00965		110.027	0.000105215		15.9572	0.0219653		0.000686771	NA		NA	NA		0.0005556	5.17038e-05		0.00156994	0.000745778		0.00106142	0.000712399		NA	NA
C_00022	Cytosine	C00380	HMDB00630		112.05	0.000598296		6.97185	0.00646591		0.000427064	2.31667e-05		0.000408975	NA		0.000369799	NA		NA	NA		NA	NA		NA	NA
C_00023	Histamine	C00388	HMDB00870		112.087	6.27311e-05		4.65662	0.00677999		NA	NA		NA	NA		0.000347048	9.46638e-05		NA	NA		0.000333231	0.000205945		0.000475559	0.000336169
C_00024	Uracil	C00106	HMDB00300		113.034	0.000764713		18.8817	0.0265512		0.0121284	0.00512734		0.0124822	0.00399366		0.0149413	0.00823415		0.00323724	0.00119454		0.00314627	0.000819796		0.00606457	0.00321095
C_00025	Creatinine	C00791	HMDB00562		114.066	0.000153851		7.01041	0.00550339		0.00822631	NA		0.00177827	NA		0.00114867	0.000553627		0.038352	0.0158153		0.0486591	0.0122672		0.0735363	0.0215612
C_00026	Pro	C00148 C00763 C16435	HMDB00162 HMDB03411		116.07	0.000131756		10.0813	0.00614511		0.0275364	0.0153763		0.0166257	0.0119278		0.0276629	0.0268858		0.354831	0.138929		0.0911555	0.166974		0.0646903	0.070691
C_00027	Guanidoacetic acid	C00581	HMDB00128		118.06	0.000235		7.84308	0.0019026		0.00219587	NA		NA	NA		NA	NA		0.00135836	NA		0.00176024	NA		NA	NA
C_00028	Betaine	C00719	HMDB00043		118.086	0.000177561		10.4709	0.00713109		0.0047587	0.000460933		NA	NA		0.00452473	NA		0.0407493	0.0255525		0.0732667	0.0896846		0.0102634	0.00522259
C_00029	Val	C00183 C06417 C16436	HMDB00883		118.086	0.000133152		9.41141	0.00651612		0.0227898	0.0114002		0.0464079	0.0342156		0.0415423	0.0383601		0.184387	0.07198		0.0740306	0.0426033		0.0735974	0.11041
C_00030	5-Aminovaleric acid	C00431	HMDB03355		118.086	0.000118242		7.67154	0.0095564		0.0815755	0.030985		0.0686788	0.0367089		0.0912102	0.063042		0.252016	0.294669		0.889889	0.314842		1.0234	0.528704
C_00031	2,4-Diaminobutyric acid	C03283	HMDB06284		119.081	0.000577904		6.64246	0.00587228		NA	NA		0.000650593	NA		0.00124884	0.000509921		NA	NA		NA	NA		0.00104901	0.000456259
C_00032	allo-Threonine	C05519	HMDB04041		120.065	0.000471578		10.0471	0.0102945		NA	NA		0.000727836	0.000175713		NA	NA		0.00362349	0.00186021		0.00152083	0.000485086		NA	NA
C_00033	Thr	C00188 C00820	HMDB00167		120.065	0.000125314		9.83715	0.00673529		0.0176379	0.0111498		0.0251826	0.0127837		0.0299971	0.0215573		0.0331963	0.0125739		0.0167544	0.0038683		0.0205707	0.019471
C_00034	Homoserine	C00263	HMDB00719		120.065	0.000442516		9.46323	0.00802298		0.00284437	0.00157384		0.00342099	0.00177517		0.00282502	0.00202381		0.00141692	0.000275354		0.00102344	0.000353229		0.00117287	0.000884734
C_00035	Betaine aldehyde_+H2O	C00576	HMDB01252		120.101	0.0003826		7.1541	0.00661208		0.000590722	0.000286613		NA	NA		0.000442859	NA		0.00100518	0.000830215		0.00422329	0.00228433		0.00400957	0.00375455
C_00037	Nicotinic acid	C00253	HMDB01488		124.039	0.000161898		9.39143	0.00597976		0.0458202	0.0245304		0.0421753	0.015295		0.0544047	0.0305026		0.00614446	0.00240001		0.020441	0.00703239		0.0346816	0.019069
C_00038	Taurine	C00245	HMDB00251		126.021	0.000299759		18.8835	0.0280381		0.0101118	0.0161778		0.00809076	0.00886334		0.0336815	0.0586517		0.0525903	0.0352806		0.0671521	0.0296122		0.0374235	0.0465813
C_00040	Pipecolic acid	C00408	HMDB00070 HMDB00716 HMDB05960		130.086	0.000333462		9.63024	0.00862616		0.00289515	0.000745678		0.00242083	0.000777772		0.0055878	0.00160529		0.00540923	0.00144382		0.00425461	0.00182828		0.00367948	0.00129804
C_00041	N-Methylproline	-	-		130.086	0.000373395		11.4615	0.0112087		0.00372774	0.00152802		0.00298126	0.0018033		0.00381178	0.00152405		NA	NA		NA	NA		0.00360099	0.00153955
C_00042	XC0017				130.096	0.000589232		7.4745	0.00765235		0.000546544	NA		NA	NA		0.000634674	NA		0.00147658	0.000671329		0.00252071	0.00136188		0.00139568	0.000727554
C_00043	trans-Glutaconic acid	C02214	HMDB00620		131.033	0.000446938		19.5026	0.0194467		0.00605463	0.00291787		0.00421262	0.00174976		0.00446322	0.00265902		0.00540818	0.00190516		0.00307045	0.00129623		0.00603904	0.00379664
C_00044	N-Acetylputrescine	C02714	HMDB02064		131.117	0.00039532		8.04031	0.00691168		0.00132121	0.000595013		NA	NA		0.00143673	0.000810367		0.0307336	0.028011		0.0194396	0.0122987		0.0237888	0.0139428
C_00045	cis-4-Hydroxyproline	C03440	HMDB06055		132.065	0.000427387		10.244	0.0152885		0.00062422	0.000122766		0.000572488	8.73802e-05		0.000587124	0.000177743		0.000696758	0.000173352		0.00145754	0.000382428		0.000951032	0.000533118
C_00046	Hydroxyproline	C01157	HMDB00725		132.065	0.000365087		11.1118	0.00829103		0.00298097	0.00104339		0.00384842	0.00120436		0.003893	0.00167006		0.0201177	0.00826026		0.00826695	0.00864261		0.00558681	0.00333894
C_00047	Creatine	C00300	HMDB00064		132.076	0.000359876		8.40154	0.00618732		0.00272952	0.00306683		0.00250179	0.00305246		0.00385303	0.00459443		0.152265	0.101926		0.0622594	0.0240621		0.0215565	0.0170964
C_00048	Leu	C00123 C01570 C16439	HMDB00687		132.101	0.000133056		9.66832	0.00640845		0.0255477	0.0132067		0.0543098	0.0479913		0.0602996	0.0659566		0.240401	0.0648815		0.106682	0.0508274		0.119393	0.178136
C_00049	Ile	C00407 C06418 C16434	HMDB00172		132.101	0.000166735		9.57699	0.00609587		0.0147491	0.00741628		0.0384041	0.0341841		0.0332035	0.0309928		0.13351	0.0481679		0.0496835	0.0220817		0.057185	0.082515
C_00050	6-Aminohexanoic acid	C02378	HMDB01901		132.102	0.000566129		7.92496	0.00970708		0.00221998	0.000656686		0.0014026	0.000309228		0.00139426	0.000243383		NA	NA		0.000757429	NA		0.000699843	NA
C_00051	Asn	C00152 C01905 C16438	HMDB00168		133.059	0.000667704		9.80699	0.00712441		0.000695398	9.28705e-05		0.00315318	0.0044212		0.00210289	0.00183709		0.00469914	0.00121065		0.00346907	0.00106152		0.00513976	0.00471998
C_00052	Ornithine	C00077 C00515 C01602	HMDB00214 HMDB03374		133.097	0.000179079		6.56637	0.00614971		0.0155618	0.00533975		0.0131205	0.0046787		0.0247854	0.0109634		0.0458631	0.0234327		0.0166751	0.00721146		0.0123414	0.00570954
C_00053	Asp	C00049 C00402 C16433	HMDB00191 HMDB06483		134.044	0.000161347		10.7135	0.00576813		0.0455151	0.0234668		0.0345275	0.0178141		0.0368402	0.0198949		0.0404338	0.0178877		0.0276772	0.0148081		0.0373652	0.0361375
C_00054	Adenine	C00147	HMDB00034		136.061	0.000394538		7.29883	0.00791276		0.00324933	0.00219714		0.00129937	0.000768369		0.00331358	0.0038864		NA	NA		0.00052856	0.000186765		0.00281534	0.00509158
C_00055	Hypoxanthine	C00262	HMDB00157		137.045	0.000329993		10.3553	0.00962423		0.0401393	0.0251935		0.0482148	0.0170889		0.0526141	0.0271452		0.00167456	0.000888665		0.00307338	0.00185475		0.0112168	0.0139529
C_00056	1-Methylnicotinamide	C02918	HMDB00699		137.07	0.000513395		7.06135	0.00727365		NA	NA		NA	NA		NA	NA		0.000745695	0.000150979		0.00106827	0.000377267		0.00174477	0.000798877
C_00057	p-Aminobenzoic acid	C00568	HMDB01392		138.054	0.000628302		9.15436	0.010778		0.000685056	0.000114409		0.000790642	0.000200221		0.000819661	0.00020737		NA	NA		NA	NA		NA	NA
C_00059	Tyramine	C00483	HMDB00306		138.091	0.000358389		7.89355	0.00818879		0.000565884	0.000143901		0.000636432	0.000129981		0.000700823	0.000219387		0.00613088	0.0067249		0.0071446	0.00798146		0.00142156	0.00140392
C_00060	Urocanic acid	C00785	HMDB00301		139.05	0.000524445		7.89894	0.00732917		0.00193554	0.00115516		0.000973883	0.000304144		0.00183428	0.000842877		0.00208785	0.00108465		0.00549387	0.00559193		0.0017759	0.00106828
C_00061	1H-Imidazole-4-propionic acid	-	-		141.065	0.00038295		7.72808	0.00669825		0.00300994	0.0024862		0.00138167	0.000544551		0.00466204	0.00350777		0.0140123	0.0112834		0.0134801	0.00982099		0.0180416	0.0135131
C_00062	1-Methyl-4-imidazoleacetic acid	C05828	HMDB02820		141.065	0.000388154		7.88137	0.018024		0.00702004	0.00160543		0.00601879	0.00142756		0.00730535	0.00173397		0.00105565	0.000249204		0.00217817	0.0015689		0.00124323	0.000289742
C_00063	Stachydrine	C10172	HMDB04827		144.101	0.000427602		10.6753	0.0127344		0.00188445	0.00207684		0.00108292	0.00079981		0.00070339	NA		0.00170598	0.000971982		0.00157086	0.000581274		0.00230937	0.00181337
C_00064	XC0029				144.101	0.000525362		11.2733	0.0141938		0.00156135	0.000505997		0.00123749	0.000319821		0.000795443	0.000272284		NA	NA		NA	NA		NA	NA
C_00065	4-Guanidinobutyric acid	C01035	HMDB03464		146.092	0.000394151		7.89808	0.00694267		0.000672283	0.000646177		0.000382323	NA		0.000486185	0.000231933		0.00356539	0.000894324		0.00334974	0.00112865		0.00344281	0.00105236
C_00066	γ-Butyrobetaine	C01181	HMDB01161		146.117	0.000497329		7.72248	0.00818242		0.00183201	0.000887294		0.0040114	0.00264226		0.00902205	0.00398769		0.0040549	0.00322631		0.00309063	0.00234388		0.00322797	0.00313883
C_00067	Spermidine	C00315	HMDB01257		146.164	0.000149709		4.42225	0.00427587		0.0668737	0.033032		0.0639498	0.0223507		0.0652941	0.0255766		0.0153327	0.00644488		0.0221397	0.00520902		0.037943	0.0213756
C_00068	Gln	C00064 C00303 C00819	HMDB00641 HMDB03423		147.076	0.00028323		10.0425	0.00668716		0.00730729	0.00413237		0.011724	0.00797723		0.0143865	0.00994885		0.0221713	0.0079699		0.0178427	0.00424806		0.0139137	0.0189612
C_00069	Lys	C00047 C00739 C16440	HMDB00182 HMDB03405		147.112	0.000135501		6.62453	0.00525029		0.0568356	0.0310257		0.0782435	0.0469751		0.0858784	0.0620447		0.19368	0.0849298		0.102985	0.0635566		0.103591	0.0983642
C_00070	Isoglutamic acid	C05574	-		148.06	0.000343837		8.65983	0.00666446		0.00391098	0.0023086		0.00536261	0.00349835		0.00808923	0.00378989		0.0572415	0.0308576		0.0492236	0.0504366		0.016837	0.0250091
C_00071	Glu	C00025 C00217 C00302	HMDB00148 HMDB03339		148.06	9.95619e-05		10.2019	0.00530504		0.425718	0.227992		0.458967	0.191954		0.599741	0.282252		0.950126	0.272222		0.499253	0.357344		0.225075	0.151959
C_00072	Met	C00073 C00855 C01733	HMDB00696		150.058	0.000213513		10.0178	0.00582166		0.0100817	0.00502937		0.0153885	0.0111232		0.0161936	0.0120097		0.0208094	0.00516011		0.0150682	0.00392978		0.01676	0.0161598
C_00073	Guanine	C00242	HMDB00132		152.056	0.000517936		7.91911	0.00626322		0.00360657	0.00161163		0.00508218	0.00252383		0.00304024	0.00114879		0.000273918	NA		0.000651565	0.000343449		0.0015893	0.00117703
C_00074	His	C00135 C00768 C06419	HMDB00177		156.077	0.000275679		7.00445	0.00559826		0.00394856	0.0021816		0.00633237	0.00425455		0.00910706	0.00653193		0.00698214	0.00589804		0.00713847	0.00352487		0.0117723	0.0188427
C_00075	Imidazolelactic acid	C05568	-		157.061	0.000779911		8.38237	0.00939694		NA	NA		NA	NA		NA	NA		0.0018191	0.000491874		0.00169008	0.00042312		0.00362891	0.0017585
C_00076	Allantoin	C01551	HMDB00462		159.053	0.00113452		18.8788	0.0337075		0.00655957	0.00680979		0.00278954	NA		0.00301278	NA		0.0101061	0.00451984		0.00586805	0.00368738		0.0115017	0.00685863
C_00077	Ala-Ala	C00993	HMDB03459		161.091	0.000386821		8.75432	0.0079529		0.00449596	0.0022465		0.00494189	0.00198544		0.00750449	0.00446836		0.00746223	0.00329328		0.00311001	0.00404749		0.00442369	0.00411234
C_00078	Tryptamine	C00398	HMDB00303		161.107	0.00026096		7.92066	0.00933345		NA	NA		NA	NA		NA	NA		NA	NA		NA	NA		0.00839245	0.0014436
C_00079	2-Aminoadipic acid	C00956	HMDB00510		162.075	0.000417422		10.2456	0.0162714		0.00085348	0.000218474		0.000730854	0.00019493		0.000950526	0.000278538		0.000528363	7.40166e-05		0.000723727	0.000302122		0.000668874	0.000143563
C_00080	Carnitine	C00318 C00487 C15025	HMDB00062		162.112	0.000628363		8.09831	0.00837006		0.000993842	0.00085974		0.000776445	NA		0.000675164	0.000173909		0.00140001	0.000525389		0.00202912	0.000636091		0.00156217	0.0012046
C_00081	5-Hydroxylysine	C16741	HMDB00450		163.107	0.000542769		6.87071	0.00669959		0.000577773	0.000160505		0.000489018	0.000116825		0.000654959	0.000149054		0.00985246	0.00353242		0.00710137	0.00266771		0.00533633	0.00410071
C_00082	Methionine sulfoxide	C02989	HMDB02005		166.052	0.000533628		10.9595	0.0352348		0.000781535	0.000232333		0.000793715	0.000337647		0.00120392	0.00015106		0.00123736	0.000137637		0.000989318	0.000282073		0.00102139	0.000442385
C_00083	7-Methylguanine	C02242	HMDB00897		166.072	0.000567988		7.84425	0.00837908		NA	NA		0.000278931	NA		NA	NA		0.000909315	0.000190844		0.00119882	0.000184681		0.00133523	0.000393759
C_00084	Phe	C00079 C02057 C02265	HMDB00159		166.085	0.000254069		10.321	0.00729579		0.00957725	0.00559903		0.0198539	0.0172239		0.0237028	0.0236325		0.0837513	0.0223875		0.0378037	0.0180085		0.0453286	0.0580429
C_00085	Pyridoxal	C00250	HMDB01545		168.065	0.000473312		8.32787	0.0124162		0.000705802	0.000183511		0.000847933	0.000260757		0.0005618	0.000126013		0.000206963	NA		0.00026608	4.24767e-05		0.000419328	0.000184466
C_00086	Pyridoxamine	C00534	HMDB01431		169.096	0.000776914		5.76281	0.00580843		0.000993141	NA		0.000991985	0.000272261		0.000717607	0.000155601		NA	NA		NA	NA		0.000953225	NA
C_00087	Pyridoxine	C00314	HMDB00239		170.081	0.00057975		8.2044	0.00750021		0.000882702	0.000215397		0.00086275	0.000236145		0.000813516	0.00032246		0.00040463	0.000109603		0.000960085	0.000225938		0.00130524	0.000403524
C_00088	3-Methylhistidine	C01152	HMDB00479		170.092	0.000594516		7.18616	0.0101199		0.000692731	0.000299347		0.000690279	0.000180853		0.000697909	0.000221546		0.000545443	0.000175196		0.000530964	0.000296845		0.00044524	0.000131654
C_00089	N-Acetylornithine	C00437	HMDB03357		175.107	0.000739606		9.00807	0.0136469		0.0010223	0.000296553		0.00103321	0.000377406		0.00120495	0.000334007		0.000916963	0.000168981		0.0010225	0.000554968		0.00102701	0.000710617
C_00090	Arg	C00062 C00792	HMDB00517 HMDB03416		175.118	0.000250977		6.83772	0.0057787		0.00899224	0.00642853		0.0312344	0.0326797		0.0190896	0.0251086		0.037481	0.0149558		0.0318479	0.0125614		0.0547697	0.0688216
C_00091	Citrulline	C00327	HMDB00904		176.102	0.000371325		10.2959	0.00752706		0.00705366	0.00611157		0.00481265	0.00333795		0.0157566	0.014717		0.0145879	0.00931477		0.00585892	0.00663912		0.0039635	0.00178251
C_00092	Tyr	C00082 C01536 C06420	HMDB00158		182.081	0.000453737		10.546	0.00672499		0.00566086	0.00354488		0.0107998	0.00949141		0.0141268	0.0140284		0.023419	0.00729197		0.0147881	0.0059974		0.0216116	0.0249814
C_00093	N8-Acetylspermidine	C01029	HMDB02189		188.175	0.000381287		6.1262	0.00619257		0.00293592	0.00152229		0.00317241	0.00148901		0.0033132	0.0014456		0.0034099	0.0011763		0.00525946	0.00195191		0.00561861	0.00368918
C_00094	N6-Acetyllysine	C02727	HMDB00206		189.122	0.000637088		10.6101	0.0101863		0.000868056	0.000334086		0.00107663	0.000423816		0.000801418	0.000152514		0.000741901	0.000143992		0.000760361	0.000253643		0.000932993	0.000482563
C_00095	N-Acetyllysine	C12989	HMDB00446		189.122	0.000657143		9.20629	0.00863776		0.00210737	0.000818043		0.0029644	0.00164844		0.00346488	0.00241967		0.00582029	0.0016813		0.00453351	0.00121583		0.00449776	0.00312033
C_00096	N6,N6,N6-Trimethyllysine	C03793	HMDB01325		189.159	0.00073771		6.90235	0.00729526		0.000473249	0.000162817		0.000483236	0.000216717		0.000481901	0.000170736		0.000291341	0.000136185		0.000988949	0.000725596		0.000791393	0.000400847
C_00097	2,6-Diaminopimelic acid	C00666	HMDB01370		191.102	0.000717239		8.40287	0.012656		0.000628713	0.000195002		0.000737999	0.000226361		0.000823038	0.00025177		0.000543994	NA		0.00141983	0.00124135		0.000791642	0.000153262
C_00098	N-Acetylhistidine	C02997	-		198.087	0.000430415		9.23277	0.0110222		0.000481154	0.000251058		0.000357025	0.000112236		0.000259068	5.50881e-05		0.000434928	0.000177036		0.000544288	0.000403599		0.00114132	0.000890442
C_00099	Spermine	C00750	HMDB01256		203.222	0.00066489		4.38556	0.0107719		0.00076147	0.000168885		0.000461239	6.7998e-05		0.000718834	0.000276695		0.000974362	0.000279683		0.000761205	0.000287589		0.000787312	0.000263912
C_00100	O-Acetylcarnitine	C02571	HMDB00201		204.122	0.000391836		8.57144	0.011765		NA	NA		NA	NA		NA	NA		0.000803016	NA		0.00115527	0.000587108		0.00205953	NA
C_00101	Trp	C00078 C00525 C00806	HMDB00929		205.096	0.000516221		10.2623	0.00949313		0.00174777	0.00184594		0.0016947	0.00104893		0.00281465	0.00234393		0.0130146	0.00783688		0.00689209	0.00210757		0.00675964	0.00763901
C_00102	Carboxymethyllysine	-	-		205.117	0.00061652		8.70602	0.00832366		0.000630327	0.000129572		0.000639901	0.000230405		0.000703876	0.000162777		0.00529526	0.00192493		0.00404705	0.00174845		0.00464579	0.00215746
C_00103	XC0065				221.091	0.000641176		11.989	0.0132996		NA	NA		NA	NA		NA	NA		0.00112272	0.00026361		0.000855522	0.000266461		0.0011427	0.0005357
C_00104	N-Acetylgalactosamine N-acetylmannosamine N-Acetylglucosamine	C01132 C00645 C00140	HMDB00853 HMDB01129 HMDB00215		222.096	0.00158558		18.9056	0.0393162		0.00505957	0.00254727		0.00727805	0.00191829		0.00531446	0.00353395		0.00163504	0.000365914		0.00349947	0.00249443		0.00387084	0.00210091
C_00106	Cystine	C00491 C01420	HMDB00192		241.031	0.00072856		10.2438	0.00635418		NA	NA		NA	NA		NA	NA		0.000812202	0.000162006		NA	NA		0.00325	NA
C_00108	Cytidine	C00475	HMDB00089		244.092	0.000608772		9.11389	0.0110115		0.00215738	0.00104012		0.00613898	0.00247455		0.00323793	0.0014436		0.000315626	0.000105914		0.000477416	0.000184017		0.000876892	0.00105978
C_00109	Uridine	C00299	HMDB00296		245.078	0.000714592		18.9164	0.0325236		0.00178924	0.000597998		0.00270096	0.00102838		0.00328166	0.00188708		0.00153291	0.000233382		0.00128366	0.00043719		0.00154003	0.000637988
C_00110	Pyridoxamine 5'-phosphate	C00647	HMDB01555		249.064	0.000648646		9.79831	0.0117515		0.000556284	0.000319964		0.000280914	7.84502e-05		0.000755141	0.00047244		NA	NA		NA	NA		0.000216407	7.44995e-05
C_00111	XC0089				255.096	0.000619117		8.9798	0.0150443		0.000505373	0.000148358		0.000653006	0.000347813		0.000712504	0.000608329		0.000360692	3.73966e-05		0.000379391	0.000128752		0.000328274	9.93886e-05
C_00112	Glucosamine 6-sulfuric acid	-	HMDB00592		260.043	0.000298035		18.9712	0.011574		NA	NA		NA	NA		NA	NA		NA	NA		0.00136151	NA		0.00343687	0.00280262
C_00113	Thiamine	C00378	HMDB00235		265.11	0.000302798		6.36716	0.00655925		0.0102871	0.00156534		0.00904281	0.00109042		0.00937076	0.00205458		0.0071795	0.00176189		0.00507682	0.00249932		0.00766497	0.00138732
C_00114	Adenosine	C00212	HMDB00050		268.103	0.00059231		9.26686	0.0177868		0.000869004	0.000341573		NA	NA		0.000727232	0.000619513		0.000315127	0.000125835		0.000342178	0.000118236		0.00433203	NA
C_00115	2'-Deoxyguanosine	C00330	HMDB00085		268.104	0.000660015		10.6771	0.0167253		0.000386056	0.000213172		0.000699048	0.000451049		0.000248981	0.000107997		0.000203037	3.24189e-05		0.000279735	0.00011179		0.00038363	0.000175331
C_00116	Inosine	C00294	HMDB00195		269.087	0.000457092		17.022	0.0211055		0.00787231	0.00551124		0.00847965	0.00300018		0.0128775	0.0103854		0.000876865	0.000376731		0.00105566	0.000407937		0.00151979	0.00163053
C_00117	Saccharopine	C00449	HMDB00279		277.138	0.00057484		10.0228	0.0083621		NA	NA		0.000592417	0.000464096		0.000535047	0.000219734		0.0453217	0.0168649		0.0229111	0.0171271		0.0216297	0.0104014
C_00118	Guanosine	C00387	HMDB00133		284.098	0.000649242		11.529	0.0135935		0.00246219	0.00188191		0.00399869	0.00186083		0.00307414	0.00169155		0.000318064	9.53913e-05		0.000456392	0.000276989		0.000712185	0.000765024
C_00119	Ophthalmic acid	-	HMDB05765		290.134	0.000934824		12.1115	0.0290445		NA	NA		NA	NA		NA	NA		0.00140937	0.000243542		0.00363788	0.00202511		0.00103416	0.000345523
C_00122	XC0126				310.112	0.000594447		13.4927	0.0182869		0.00180738	0.000770421		0.00226639	0.00180179		0.00145954	0.000690419		0.0199377	0.00728002		0.0031507	0.00469653		0.00208888	0.00224624
C_00123	NMN	C00455	HMDB00229		335.062	0.000469059		17.8598	0.0293035		0.000493954	0.000116623		0.000821437	0.000366752		0.000517273	0.000276455		NA	NA		0.000533706	5.01171e-05		0.00142918	0.00075725
C_00124	Thiamine phosphate	C01081	HMDB02666		345.077	0.00055215		10.0287	0.0121577		0.000434085	0.000214087		0.00085176	0.000305941		0.000613559	0.000326064		0.000239335	NA		0.000120858	3.05723e-05		0.000428214	0.0004417
C_00125	Riboflavin	C00255	HMDB00244		377.145	9.10877e-05		18.831	0.0302155		NA	NA		NA	NA		NA	NA		0.00173095	0.000489075		0.00117649	0.000378694		0.00179804	0.000429456
C_00126	S-Adenosylmethionine	C00019	HMDB01185		399.143	0.000907145		6.83899	0.00795899		0.000575226	0.000321822		0.000412827	0.000334736		0.00212922	0.00173103		0.00115927	0.000959388		0.000836769	0.000723088		0.000404715	0.000235521
A_00001	2-Deoxyribose 1-phosphate	C00672	HMDB01351		213.017	0.00098		10.7443	0.0061684		0.000833195	0.000345627		NA	NA		NA	NA		NA	NA		NA	NA		NA	NA
A_00002	2-Hydroxy-4-methylvaleric acid	C03264	HMDB00624		131.071	0.000861033		8.80073	0.0239081		0.00125611	0.000469184		0.00142138	0.00158443		0.000983281	0.000332125		0.00255904	0.00222501		0.00245271	0.00143733		0.00690364	0.00447361
A_00003	2-Hydroxybutyric acid	C05984	HMDB00008		103.04	0.000409194		9.70409	0.011965		NA	NA		NA	NA		NA	NA		0.00170081	0.00198331		0.00407338	0.00248493		0.00166821	0.000874891
A_00004	2-Hydroxyglutaric acid	C02630 C01087 C03196	HMDB00606 HMDB00694		147.03	0.000716877		16.5151	0.0356386		0.00658268	0.0038463		0.00517408	0.00203953		0.00504475	0.00345114		0.00779073	0.00303794		0.0036141	0.00205851		0.00487802	0.00495224
A_00005	2-Hydroxyvaleric acid	-	HMDB01863		117.056	0.000576856		9.17493	0.0122925		0.0011996	0.000602646		0.0024645	NA		NA	NA		0.00160825	0.00207538		0.00195937	0.000627752		0.0037568	0.00157703
A_00006	3-(4-Hydroxyphenyl)propionic acid	C01744	HMDB02199		165.056	0.000414949		8.2938	0.0158112		0.0132259	0.00571945		0.0110294	0.00188907		0.010854	0.00249202		NA	NA		0.0025355	0.00220312		0.00399664	0.00429326
A_00007	3-Hydroxy-3-methylglutaric acid	C03761	-		161.046	0.00099216		15.3941	0.0190161		NA	NA		NA	NA		NA	NA		NA	NA		0.00212401	0.000388681		0.00266397	0.002624
A_00008	3-Hydroxybutyric acid	C01089 C03197	HMDB00011 HMDB00357 HMDB00442		103.041	0.000635069		9.45395	0.0199555		0.00245474	0.00190247		0.00298154	0.0019693		0.00545276	0.00495484		0.00085324	0.000382626		0.00262724	0.00139642		0.00125327	0.000409468
A_00009	3-Hydroxypropionic acid	C01013	HMDB00700		89.0249	0.000418608		10.4203	0.0149503		NA	NA		NA	NA		NA	NA		0.00157544	0.000970382		0.0100799	0.00912108		0.00416542	0.00190161
A_00010	3-Phenylpropionic acid	C05629	HMDB00764		149.061	0.000518243		8.71122	0.0172136		0.00541363	0.00260569		0.00858629	0.00277112		0.00714474	0.00316599		0.00572301	NA		0.0064266	0.00391369		0.00947594	0.004597
A_00011	4-Methyl-2-oxovaleric acid 3-Methyl-2-oxovaleric acid	C00233 C00671 C03465	HMDB00695 HMDB00491		129.056	0.000650082		9.48349	0.0140948		0.00266232	0.00114855		0.00329948	0.00211193		0.00304024	0.00256026		0.00259371	0.000711317		0.0015968	0.000525666		0.00143571	0.000257104
A_00012	4-Pyridoxic acid	C00847	HMDB00017		182.046	0.000805363		8.68082	0.0112338		0.00173392	0.000277732		0.00151417	0.000184296		0.00159663	0.000302684		0.000714124	7.2161e-05		0.000862224	0.000186569		0.00124375	0.000318575
A_00013	5-Hydroxyindoleacetic acid	C05635	HMDB00763		190.051	0.000663696		8.37547	0.012019		0.00915574	0.00182891		0.00479291	0.00154135		0.00358448	0.0015177		0.000769763	0.000325516		0.00217756	0.000817404		0.00551946	0.00177757
A_00014	5-Methoxyindoleacetic acid	C05660	HMDB04096		204.067	0.000932997		8.15737	0.0108168		NA	NA		NA	NA		0.000548275	4.19579e-05		0.000914721	0.00045335		0.00104489	0.00031963		0.00157763	0.0008407
A_00015	5-Oxoproline	C01879	HMDB00267		128.035	0.000608949		9.41832	0.0096014		0.000705653	0.000217439		0.000542289	0.000180515		0.001166	0.000466587		0.00712475	0.00399629		0.00362332	0.00269773		0.00586398	0.00515255
A_00016	AMP	C00020	HMDB00045		346.056	0.0018907		9.18147	0.0108519		0.000963134	0.000358139		0.000648342	NA		0.000713558	0.000431228		NA	NA		NA	NA		NA	NA
A_00017	Acetoacetic acid	C00164	HMDB00060		101.025	0.00030178		10.8137	0.0136939		0.00160725	0.000788447		0.00125009	0.000527515		0.00199741	0.000556488		NA	NA		NA	NA		NA	NA
A_00018	Azelaic acid	C08261	HMDB00784		187.098	0.00096707		12.0476	0.0142889		0.00151373	0.000317648		0.00148233	0.000298987		0.00150469	0.000425334		0.000566911	8.21079e-05		0.00060634	NA		0.000822278	0.000172725
A_00019	CMP	C00055	HMDB00095		322.045	0.00126818		9.49866	0.00968032		0.00142832	0.000681712		0.00069531	0.000302319		0.00112455	0.000302359		NA	NA		NA	NA		0.000769284	0.00045816
A_00020	Citric acid	C00158	HMDB00094		191.019	0.00115235		26.111	0.0469945		0.00781581	0.00855427		0.00484364	0.00172817		0.00373454	0.00202944		0.00660739	0.00237195		0.0046807	0.00472147		0.00586679	0.00422873
A_00021	Dodecanedioic acid	C02678	HMDB00623		229.145	0.000889045		10.6121	0.0179563		0.00191344	0.000416674		0.00216712	0.000488851		0.00154006	0.000401842		NA	NA		NA	NA		0.00114288	0.000755766
A_00022	Ferulic acid	C01494	HMDB00954		193.049	0.00110168		8.26067	0.0156149		0.00124054	0.000884353		0.000558492	NA		0.0010752	0.000436772		0.00115114	NA		0.00109894	NA		0.00120425	0.000370915
A_00023	Formiminoglutamic acid	-	HMDB00854		173.057	0.000720527		8.10346	0.0101044		NA	NA		NA	NA		NA	NA		0.00184415	0.000406064		0.00152551	0.000834103		0.00193413	0.0010133
A_00025	GMP	C00144	HMDB01397		362.052	0.00159995		9.06333	0.00997546		0.000890371	0.000313399		NA	NA		0.00067906	0.000183571		NA	NA		NA	NA		NA	NA
A_00026	Gluconic acid	C00257	HMDB00625		195.05	0.000877901		8.1153	0.025012		0.00117038	NA		NA	NA		NA	NA		0.00415895	0.00118846		0.00265758	0.00127914		0.0041156	0.00672079
A_00027	Glutaric acid	C00489	HMDB00661		131.035	0.00116963		16.4639	0.045413		0.00139911	0.000864357		0.00100468	0.000195053		0.00114285	4.43337e-05		NA	NA		NA	NA		0.00144675	0.000299137
A_00028	Glyceric acid	C00258	HMDB00139 HMDB06372		105.02	0.000418721		10.2982	0.0113925		0.00580863	0.00283904		0.017362	0.00639661		0.00868264	0.00267404		0.00246126	0.00123642		0.0025602	0.00101929		0.00331219	0.00191947
A_00029	Hexanoic acid	C01585	HMDB00535		115.076	0.000505029		8.85299	0.00824809		0.0014223	0.000840629		0.00141262	0.000853546		0.00099746	0.000316253		0.00206703	0.00132302		0.00164473	0.00119999		0.00127337	0.000788739
A_00030	Homovanillic acid	C05582	HMDB00118		181.051	0.000590015		8.13967	0.0449248		0.000706399	NA		NA	NA		0.00462672	0.00196767		0.00508602	0.00402577		0.00688761	0.00591207		0.0170027	0.0130293
A_00032	Isovaleric acid	C08262	HMDB00718		101.061	0.000323973		9.20382	0.0398186		0.0187597	0.00767875		0.0217357	0.00758628		0.0212702	0.00849147		0.00247453	0.00240427		0.00664959	0.00329459		0.00503372	0.00234097
A_00033	Kynurenic acid	C01717	HMDB00715		188.036	0.00094187		8.43579	0.0075746		0.000687698	0.000157461		0.00058216	0.00010411		0.000581169	0.000130726		NA	NA		NA	NA		0.000593027	7.90971e-05
A_00034	Lactic acid	C00186 C00256 C01432	HMDB00190 HMDB01311		89.025	0.000299132		10.6767	0.0275349		0.0148187	0.0213382		0.00897707	0.00448344		0.0155818	0.0129829		0.0183367	0.0190875		0.17824	0.27041		0.33428	0.385348
A_00035	MES				194.05	0.000882939		8.48956	0.00856263		0.000913707	0.000265666		0.000921389	0.000251037		0.000902711	0.00028026		NA	NA		NA	NA		0.0031446	0.00398853
A_00036	Malic acid	C00149 C00497 C00711	HMDB00156 HMDB00744		133.014	0.000679285		21.2627	0.0488594		0.00531362	0.0018151		0.00258566	0.00126564		0.00386544	0.000898274		0.00537414	0.00153951		0.00389918	0.0009366		0.0069197	0.0037887
A_00037	N-Acetylalanine	-	HMDB00766		130.051	0.000381169		8.8176	0.00839325		NA	NA		NA	NA		NA	NA		0.00190871	0.000929709		0.00166799	0.00130185		0.000938051	0.00051666
A_00038	N-Acetylaspartic acid	C01042	HMDB00812		174.04	0.000985956		14.4924	0.0168147		0.000860332	0.000196539		0.000915933	0.00032682		0.000995452	0.000199345		NA	NA		0.00184388	0.00126746		0.0010285	0.000544203
A_00039	N-Acetylglutamic acid	C00624	HMDB01138		188.056	0.000834155		13.1187	0.0166034		0.00194587	0.000673066		0.00191243	0.000792533		0.00212022	0.000640551		0.0017599	0.000486264		0.00177426	0.000750867		0.00218548	0.00138197
A_00040	N-Acetylmethionine	C02712	HMDB11745		190.055	0.00175947		8.06293	0.0130674		NA	NA		NA	NA		NA	NA		0.00051263	0.000147902		0.000541312	0.000109976		0.000822944	0.000422691
A_00041	N-Acetylmuramic acid	C02713	-		292.105	0.0014237		7.24565	0.0123006		0.000410375	4.56205e-05		0.000509053	NA		NA	NA		0.000551056	0.000115179		0.000410646	NA		0.000718467	0.000167876
A_00042	N-Acetylneuraminic acid	C00270	HMDB00230		308.099	0.000969218		7.16195	0.010781		0.00291757	0.00122029		0.00270547	0.000695536		0.00281302	0.00192733		0.000654308	NA		0.00128622	0.000581943		0.00139728	0.000610414
A_00044	Pantothenic acid	C00864	HMDB00210		218.104	0.00082478		7.61856	0.0124004		0.00077336	0.000213858		0.00103791	0.000278632		0.000869417	0.000260245		NA	NA		0.000863333	0.000311438		0.00103176	0.000604788
A_00045	Phenaceturic acid	C05598	HMDB00821		192.064	0.00127279		8.1573	0.01083		0.000561533	NA		NA	NA		NA	NA		NA	NA		0.00120881	NA		NA	NA
A_00046	Quinic acid	C00296	HMDB03072		191.056	0.000240164		8.17717	0.0102363		NA	NA		NA	NA		NA	NA		0.00109684	0.000582541		NA	NA		0.00148574	0.000390103
A_00047	Sebacic acid	C08277	HMDB00792		201.113	0.000960351		11.4995	0.0144561		0.000751732	0.000168647		0.000639684	0.000116918		NA	NA		NA	NA		NA	NA		NA	NA
A_00048	Succinic acid	C00042	HMDB00254		117.019	0.000559818		20.7564	0.136721		0.0183731	0.0257846		0.0115836	0.0158716		0.00907296	0.0123785		0.190206	0.0966712		0.186212	0.153559		0.15756	0.26691
A_00049	Syringic acid	C10833	HMDB02085		197.046	0.000724866		8.3423	0.00468506		NA	NA		NA	NA		NA	NA		NA	NA		0.000860519	0.000147922		0.0013407	0.000668935
A_00050	Threonic acid	C01620	HMDB00943		135.03	0.000799391		9.16472	0.0176492		0.000644558	NA		NA	NA		NA	NA		0.00113694	0.000448236		0.00158442	0.000734209		0.00296227	0.00108043
A_00051	UMP	C00105	HMDB00288		323.029	0.00127054		9.69833	0.00878817		0.00115569	0.000402159		NA	NA		0.00093404	0.000288622		NA	NA		NA	NA		0.000675071	NA
A_00052	Uric acid	C00366	HMDB00289		167.021	0.000834633		8.8366	0.00935664		0.000952937	0.000536607		0.00111165	0.000398676		0.0010024	0.000356113		0.000435882	0.000122422		0.000460019	0.000107741		0.000975593	0.000433023
A_00053	Vanillic acid	C06672	HMDB00484		167.035	0.000561115		8.78349	0.00468691		NA	NA		NA	NA		NA	NA		NA	NA		0.000803488	0.00017733		0.00126764	0.000873665
A_00054	Xanthine	C00385	HMDB00292		151.026	0.000641448		7.92827	0.0904125		0.00269991	0.00112804		0.00303377	0.00118686		0.00301473	0.0014748		0.000487786	NA		0.000838714	NA		0.00111869	0.000536087
A_00057	m-Hydroxybenzoic acid	C00587	HMDB02466		137.024	0.000499318		9.27896	0.0124628		0.000600961	0.000157998		NA	NA		NA	NA		NA	NA		0.00135757	0.000622227		0.00139069	0.000792943
A_00058	p-Hydroxyphenylacetic acid	C00642	HMDB00020		151.041	0.000854321		8.65148	0.0279609		0.00148185	0.000215008		0.00103045	0.000122775		0.001735	0.000773032		0.00172436	0.000413853		0.00377544	0.00126603		0.00173936	0.000861629
A_00059	2-Deoxyglucose 6-phosphate	C06369	-		243.027	0.000696408		10.0408	0.00864914		0.000626962	0.000115111		NA	NA		0.000786475	0.000226925		NA	NA		NA	NA		NA	NA
A_00060	2-Oxoglutaric acid	C00026	HMDB00208		145.014	0.000588551		21.2964	0.048774		0.0267374	0.0112321		0.0189708	0.00636209		0.0274432	0.00655032		0.0108047	0.0024253		0.00954226	0.000310143		0.0085316	NA
A_00061	2-Oxoisovaleric acid	C00141	HMDB00019		115.04	0.000773972		10.125	0.00947747		NA	NA		0.00135226	NA		0.00160979	NA		0.000943732	NA		NA	NA		NA	NA
A_00063	3-Phosphoglyceric acid	C00197	HMDB00807		184.986	0.000969984		19.515	0.0340315		0.00559566	0.00212141		NA	NA		0.00549915	0.00241025		NA	NA		NA	NA		NA	NA
A_00070	Cholic acid	C00695	HMDB00619		407.281	0.00062512		6.81713	0.0180907		0.0136377	0.00694347		0.0130952	0.0076055		0.0628199	0.0721742		0.00807211	0.00898699		0.0273499	0.0208872		0.0422905	0.0404795
A_00072	Cysteic acid	C00506	HMDB02757		167.997	0.00100501		10.9839	0.0362381		0.000771785	0.0004599		0.000733185	0.000214868		NA	NA		NA	NA		NA	NA		NA	NA
A_00073	Dihydroxyacetone phosphate	C00111	HMDB01473		168.991	0.000854418		12.5635	0.013684		0.00151046	0.000235647		NA	NA		0.00141808	0.000292668		NA	NA		NA	NA		NA	NA
A_00074	Erythrose 4-phosphate	C00279 C03604	HMDB01321		199.002	0.00125391		10.8164	0.00886303		0.000314257	NA		0.000287455	NA		0.00043573	3.74631e-05		NA	NA		NA	NA		NA	NA
A_00075	Ethyl glucuronide	-	HMDB10325		221.067	0.00120401		7.73781	0.0137174		NA	NA		NA	NA		NA	NA		0.000855398	0.00028106		0.000785539	0.000318699		0.00104669	0.000297022
A_00077	Fructose 6-phosphate	C05345 C00085	HMDB00124		259.023	1.09904e-05		9.8753	0.0113566		0.00323594	0.00121259		0.00119952	0.000143956		0.00500214	0.00316278		NA	NA		NA	NA		NA	NA
A_00080	Galacturonic acid	C00333	HMDB02545		193.036	0.00074101		8.16134	0.0167939		0.000964844	0.000210717		0.000302394	NA		0.000739705	0.000339253		NA	NA		NA	NA		NA	NA
A_00081	Glucaric acid	C00767 C00818	HMDB00663		209.03	0.000753663		14.4439	0.0178844		NA	NA		NA	NA		NA	NA		0.00599319	0.00326895		NA	NA		0.00619368	0.00525784
A_00082	Glucose 1-phosphate	C00103	HMDB01586		259.023	0.00122284		10.0517	0.0106505		0.00159358	0.000753563		0.0016695	0.000821519		0.00275336	0.00150045		NA	NA		0.000447942	0.000138287		0.000829887	NA
A_00083	Glucose 6-phosphate	C00668 C01172 C00092	HMDB01401		259.022	0.000856392		9.78365	0.017415		0.0117512	0.00731281		0.00421384	0.0021882		0.018983	0.0137581		NA	NA		0.000732583	5.24492e-05		NA	NA
A_00084	Glucuronic acid	C00191	HMDB00127		193.036	0.000780188		7.94841	0.0140993		0.00356388	0.00225268		0.00234266	0.000730886		0.00315813	0.00145248		NA	NA		NA	NA		0.00152026	NA
A_00086	Glycerol 3-phosphate	C00093	HMDB00126		171.006	0.00074936		12.0138	0.0127066		0.00301276	0.00129665		0.000673546	0.000271493		0.00205854	0.000734865		0.000940585	0.000190123		0.000679668	0.000143443		NA	NA
A_00090	Isethionic acid	C05123	HMDB03903		124.992	0.00062166		11.5282	0.0151399		0.00130814	0.000419467		0.000916872	NA		NA	NA		0.00175855	0.000347239		0.0023366	0.000579287		0.00197372	0.000399258
A_00091	Isobutyric acid	C02632	HMDB01873		87.0457	0.000231334		9.79983	0.0157048		0.126003	0.0700276		0.190118	0.0667791		0.153557	0.0956139		0.00218968	0.00159223		0.0244506	0.0244173		0.0200739	0.0232138
A_00093	Mevalonic acid	C00418 C02104	HMDB00227		147.066	0.000491807		8.53081	0.0239778		NA	NA		NA	NA		NA	NA		0.00151623	0.00129121		0.00102235	0.00031931		0.00284432	0.00246292
A_00094	Mucic acid	C00879 C01807	HMDB00639		209.03	0.000882004		13.9798	0.0285276		NA	NA		NA	NA		NA	NA		0.0020577	0.000683826		0.00131472	0.000150542		0.0018762	0.00138212
A_00095	N-Acetylglucosamine 1-phosphate	C04256	HMDB01367		300.049	0.0011277		9.46766	0.011764		0.00131966	0.000422761		0.00108758	0.000384141		0.00141877	0.000601627		NA	NA		NA	NA		NA	NA
A_00097	O-Phosphoserine	C01005	HMDB00272		184.003	NA		12.1816	NA		0.00099479	NA		NA	NA		NA	NA		NA	NA		NA	NA		NA	NA
A_00098	Oxamic acid	C01444	-		88.0049	0.000415217		13.1006	0.012057		NA	NA		NA	NA		NA	NA		NA	NA		0.00141138	0.000551259		0.00204859	0.000776076
A_00101	Propionic acid	C00163	HMDB00237		73.0299	0.000224103		10.8247	0.0130845		0.0386681	0.00873233		0.0470718	0.00714188		0.0394034	0.0127318		NA	NA		0.0190165	0.0109288		0.0201611	0.012524
A_00102	Pyruvic acid	C00022	HMDB00243		87.0091	0.00018387		12.8632	0.0459484		NA	NA		NA	NA		NA	NA		0.00581129	0.00397008		0.0049352	NA		NA	NA
A_00103	Ribose 5-phosphate	C00117	HMDB01548		229.012	0.000856096		10.4657	0.00943807		0.00131604	0.000368063		0.000370711	NA		0.00126245	0.000525702		NA	NA		NA	NA		NA	NA
A_00104	Ribulose 5-phosphate	C00199 C01101	HMDB00618		229.012	0.000767968		10.8846	0.0123269		0.00727805	0.00443821		0.00153397	0.000527614		0.00974114	0.00675784		NA	NA		NA	NA		0.000355668	NA
A_00105	S-Sulfocysteine	C05824	HMDB00731		199.97	0.000696619		10.7722	0.0278434		NA	NA		NA	NA		NA	NA		0.00160685	0.00220174		NA	NA		0.00609634	NA
A_00106	Sedoheptulose 7-phosphate	C05382	HMDB01068		289.034	0.000918065		9.52824	0.0109964		0.00205907	0.000907858		0.000594332	6.73765e-05		0.00239992	0.00167135		NA	NA		NA	NA		NA	NA
A_00107	Taurocholic acid	C05122	HMDB00036		514.285	0.000796988		6.70122	0.0144318		0.000883956	NA		0.000394349	6.58411e-05		0.000504732	NA		0.22926	0.261268		0.0139778	0.0179744		0.0105822	0.00621666
A_00110	XA0012				166.018	0.000655714		9.34467	0.0122761		0.00093585	0.000384251		0.00113136	0.000400543		0.00100528	0.000535168		0.000800747	0.000206283		0.000784488	0.00023689		0.00116794	0.000838719
A_00115	dTMP	C00364	HMDB01227		321.049	0.00170066		9.46457	0.0109424		0.00100209	0.000421035		0.000413166	9.35249e-08		NA	NA		NA	NA		NA	NA		0.000455746	0.000137085
A_00117	m-Toluic acid	C07211	-		135.044	0.00224376		9.13871	0.0123791		0.000499237	NA		NA	NA		0.000566173	0.000111108		0.000923882	NA		0.00166466	0.000775395		0.00126853	0.000268205
