# Supplementary material for: Taxonomic classification for microbiome analysis, which correlates well with the metabolite milieu of the gut
Source: BMC Microbiol. 2018 Nov 16;18:188. doi: 10.1186/s12866-018-1311-8 (PMC6240276; doi:10.1186/s12866-018-1311-8)
Supplement: Supplementary file 2 — Principal component loading of each metabolite for metabolome first principal component (PC1). (XLSX 17 kb) [file 12866_2018_1311_MOESM2_ESM.xlsx]

## Sheet: Additional 2
Additional File 2. Principal component loading of each metabolite for metabolome first principal component (PC1). Metabolites were picked up by the selection with an absolute value of principal component loading > 0.4. Statistical hypothesis testing of the principal component loading in PCA was carried out based on a mathematical formula described elsewhere [45]. Significance level was corrected …
Metabolite	PCL	p-value		Metabolite	PCL	p-value		Metabolite	PCL	p-value
0.7 < |PCL|				0.4 < |PCL| < 0.7
XC0001	0.909126	1.2383e-30		Glucose 6-phosphate	0.684209	5.00075e-12		Betaine aldehyde_+H2O	-0.475337	1.09411e-05
Dodecanedioic acid	0.907295	2.55202e-30		Uridine	0.680166	7.44325e-12		allo-Threonine	-0.477533	9.83028e-06
1-Methyl-4-imidazoleacetic acid	0.895219	2.13125e-28		XC0029	0.677677	9.47827e-12		Gluconic acid	-0.480694	8.4156e-06
Hypoxanthine	0.893192	4.24737e-28		XC0089	0.672643	1.53442e-11		Spermine	-0.48672	6.23125e-06
Isovaleric acid	0.884082	8.01012e-27		p-Aminobenzoic acid	0.671452	1.7174e-11		2-Hydroxyvaleric acid	-0.490214	5.22117e-06
Uracil	0.879462	3.23831e-26		N-Acetylneuraminic acid	0.669577	2.04832e-11		Urea	-0.490285	5.20248e-06
N-Methylalanine	0.871098	3.53001e-25		Sedoheptulose 7-phosphate	0.662369	3.98662e-11		GABA	-0.492937	4.54276e-06
Xanthine	0.865225	1.71418e-24		N-Methylproline	0.658511	5.65156e-11		Mevalonic acid	-0.494529	4.18545e-06
Pyridoxal	0.854714	2.42807e-23		Thiamine	0.647366	1.50624e-10		2-Aminobutyric acid	-0.501918	2.84602e-06
Isobutyric acid	0.848773	9.92259e-23		Glyceric acid	0.632496	5.24089e-10		XC0126	-0.502055	2.82548e-06
N-Acetylglucosamine 1-phosphate	0.847847	1.22911e-22		3-Methylhistidine	0.623085	1.11531e-09		Ile	-0.504002	2.54842e-06
Spermidine	0.837822	1.14245e-21		5-Hydroxyindoleacetic acid	0.622231	1.19292e-09		Mucic acid	-0.508481	2.00505e-06
Azelaic acid	0.831117	4.672e-21		Ribose 5-phosphate	0.621488	1.26467e-09		2-Hydroxybutyric acid	-0.508528	2e-06
4-Pyridoxic acid	0.830238	5.59324e-21		Fructose 6-phosphate	0.59168	1.16614e-08		5-Methoxyindoleacetic acid	-0.536167	4.21058e-07
Guanine	0.813463	1.4434e-19		N-Acetylgalactosamine; N-Acetylmannosamine; N-Acetylglucosamine*	0.589972	1.31554e-08		2-Hydroxy-4-methylvaleric acid	-0.539512	3.45378e-07
Guanosine	0.809695	2.86406e-19		2-Aminoadipic acid	0.573954	3.94073e-08		5-Aminovaleric acid	-0.539631	3.42948e-07
Propionic acid	0.79958	1.67658e-18		Dihydroxyacetone phosphate	0.572617	4.30718e-08		Val	-0.543232	2.76381e-07
Glucuronic acid	0.795132	3.53287e-18		Sebacic acid	0.568485	5.6558e-08		Succinic acid	-0.543535	2.71376e-07
Kynurenic acid	0.79097	6.98106e-18		Glycerol 3-phosphate	0.563303	7.91737e-08		Isoglutamic acid	-0.545188	2.45555e-07
Inosine	0.790107	8.02534e-18		3-Phosphoglyceric acid	0.55705	1.17915e-07		Leu	-0.54556	2.4007e-07
3-(4-Hydroxyphenyl) propionic acid	0.781342	3.18617e-17		Uric acid	0.543051	2.79412e-07		Asn	-0.549111	1.93264e-07
Glucose 1-phosphate	0.772701	1.16753e-16		CMP	0.501124	2.9677e-06		Phe	-0.550995	1.72081e-07
6-Aminohexanoic acid	0.768668	2.09942e-16		AMP	0.481765	7.98128e-06		Hydroxyproline	-0.568365	5.70039e-08
Nicotinic acid	0.764321	3.90001e-16		4-Methyl-2-oxovaleric acid; 3-Methyl-2-oxovaleric acid*	0.477007	1.00865e-05		Pro	-0.568744	5.56062e-08
Homoserine	0.754328	1.54215e-15		N,N-Dimethylglycine	0.475867	1.06628e-05		Taurine	-0.578833	2.83889e-08
2-Oxoglutaric acid	0.748517	3.32967e-15		2'-Deoxyguanosine	0.463912	1.88717e-05		Gly	-0.57893	2.82028e-08
Thiamine phosphate	0.736563	1.52154e-14		β-Ala	0.462336	2.03155e-05		Imidazolelactic acid	-0.598877	6.96382e-09
Cytidine	0.733111	2.32397e-14		2-Deoxyglucose 6-phosphate	0.453167	3.09667e-05		Stachydrine	-0.602609	5.30296e-09
Ribulose 5-phosphate	0.7268	4.95805e-14		3-Phenylpropionic acid	0.452412	3.20441e-05		XC0017	-0.605576	4.25969e-09
Pyridoxamine 5'-phosphate	0.700752	9.17279e-13		Acetoacetic acid	0.426654	9.81219e-05		Trp	-0.613113	2.41666e-09
Putrescine	-0.731261	2.90848e-14		Pyridoxamine	0.426428	9.9049e-05		Ethyl glucuronide	-0.619148	1.51845e-09
Formiminoglutamic acid	-0.734512	1.9585e-14		Galacturonic acid	0.421487	0.000121515		Creatine	-0.623418	1.08633e-09
Isethionic acid	-0.742783	6.97337e-15		1H-Imidazole-4-propionic acid	-0.404044	0.000243948		N-Acetylalanine	-0.628288	7.36924e-10
XC0065	-0.760645	6.51755e-16		Malic acid	-0.413271	0.000169531		Ophthalmic acid	-0.633785	4.71614e-10
Creatinine	-0.761254	5.98976e-16		Choline	-0.420503	0.000126519		Carnitine	-0.637366	3.50953e-10
Saccharopine	-0.765656	3.22936e-16		Glucaric acid	-0.42079	0.000125039		Threonic acid	-0.646665	1.59984e-10
Carboxymethyllysine	-0.792935	5.07192e-18		Hypotaurine	-0.425065	0.000104827		5-Oxoproline	-0.6475	1.48895e-10
5-Hydroxylysine	-0.803745	8.20024e-19		N-Acetylhistidine	-0.432722	7.59893e-05		1-Methylnicotinamide	-0.668868	2.18887e-11
7-Methylguanine	-0.806813	4.78937e-19		Tyramine	-0.435063	6.87661e-05		N-Acetylputrescine	-0.677468	9.67145e-12
Riboflavin	-0.820301	3.99592e-20		Cadaverine	-0.437237	6.26314e-05
4-Guanidinobutyric acid	-0.868533	7.10515e-25		Betaine	-0.459921	2.27272e-05
*There are several considered metabolites
