# Supplementary material for: Taxonomic classification for microbiome analysis, which correlates well with the metabolite milieu of the gut
Source: BMC Microbiol. 2018 Nov 16;18:188. doi: 10.1186/s12866-018-1311-8 (PMC6240276; doi:10.1186/s12866-018-1311-8)
Supplement: Supplementary file 13 — Example of similarity calculation (results of calculation in the yellow area of Additional file 12). (XLSX 39 kb) [file 12866_2018_1311_MOESM13_ESM.xlsx]

## Sheet: Additional 12
			Additional File 13. Example of similarity calculation (results of calculation in the yellow area of Additional File 12)
			Genus		1	2																3		4
				Seq ID	Ana1549	Bla20	Bla311	Bla3612	Bla4416	Bla4638	Bla5618	Bla5866	Bla6118	Bla6821	Bla7423	Bla8635	Bla8811	Bla8976	Bla9173	Bla920	Bla9518	Clo5552	Clo9701	Cop10075	Cop1285	Cop1378	Cop1390	Cop1828	Cop2050	Cop2297	Cop323	Cop3297	Cop3463	Cop4041	Cop4620	Cop5250	Cop6213	Cop6600	Cop7385	Cop744	Cop7714	Cop83	Cop8416	Cop8435	Cop8566	Cop8956	Cop9084	Cop9103	Cop9253
	Color scale		1. Anaerostipes	Ana1549
	64		2. Blautia	Bla20	83.28
	66			Bla311	81.63
	68			Bla3612	76.52
	70			Bla4416	81.35
	72			Bla4638	86.1
	74			Bla5618	77.99
	76			Bla5866	77.37
	78			Bla6118	86.89
	80			Bla6821	80.85
	82			Bla7423	77.98
	84			Bla8635	78.9
	86			Bla8811	77.31
	88			Bla8976	81.04
	90			Bla9173	78.12
	92			Bla920	79.69
	94			Bla9518	80.73
	96		3. Clostridium	Clo5552	74.16	77.06	76.2	73.78	78.29	78.96	75	77.06	78.83	76.9	76.15	77.68	73.8	77.37	73.86	76	78.9
				Clo9701	75.45	77.44	76.88	74.16	79.27	79.94	75.71	77.44	79.51	77.88	76.83	76.22	74.77	78.35	74.85	76.99	79.88
			4. Coprococcus	Cop10075	82.42	85.93	84.98	82.37	87.5	87.84	83.54	85.37	87.16	86.06	85.37	83.84	83.53	86.89	82.12	84.97	88.11	78.9	80.18
				Cop1285	81.04	80.18	81.52	78.59	81.85	81.52	80.38	80.92	82.32	84.05	80.62	80.98	81.21	83.13	78.66	80	83.38	73.7	75.61
				Cop1378	84.29	87.46	86.75	81.1	85.06	89.97	80.76	82.01	90.491	86.02	82.62	83.79	82.34	85.63	80.55	82.15	85.06	75.91	76.9
				Cop1390	79.43	76.51	77.36	73.89	79.55	77.99	77.27	76.04	79.23	79.55	79.23	77	77.29	78.59	76.51	79.1	79.55	71.52	72.87
				Cop1828	80.85	83.59	92.121	89.6	93.252	85.8	86.39	91.718	87.23	90.244	91.718	90.798	88.25	94.172	89.02	88.62	94.479	76.52	77.81
				Cop2050	80.61	80.49	79.88	77.51	83.23	83.03	81.65	80.79	83.18	82.07	80.18	79.57	81.08	82.01	77.88	80.67	83.23	75.54	77.44
				Cop2297	70.15	67.39	71.69	69.04	71.74	68.73	69.11	69.88	69.66	71.12	70.19	71.74	70.55	72.98	72.45	71.03	72.98	67.49	69.14
				Cop323	79.5	76.73	78.75	75.47	79.5	78.44	78.34	77.92	79.56	80.13	77.92	78.86	78.5	80.13	77.43	77.22	81.07	72.24	73.9
				Cop3297	83.03	84.19	85.54	83.23	87.46	87.01	84.18	85.02	87.77	88.11	85.02	84.4	84.94	87.77	82.67	84.62	88.38	78.96	80.24
				Cop3463	83.64	85.98	84.04	81.4	86.5	88.45	82.28	83.74	87.73	86.28	83.13	83.49	82.83	85.93	81.76	83.38	86.5	77.98	78.66
				Cop4041	79.51	76.52	80.3	77.37	81.23	78.48	80.38	80	78.96	81.29	79.69	80.37	80.61	81.9	78.35	80	82.77	71.56	72.87
				Cop4620	80.73	82.04	84.66	81.79	87.93	84.57	85.21	84.52	85.23	86.69	84.52	83.28	84.45	86.38	81.23	85.4	87.31	76.16	77.47
				Cop5250	78.79	78.55	81.68	78.18	82.93	80.48	81.7	80.18	82.18	83.28	80.49	80.55	82.53	82.67	78.25	80.79	83.54	73.33	74.62
				Cop6213	76.97	76.13	78.8	76.43	79.87	78.53	78.71	78.27	79.35	80.19	77.32	78.59	79.5	80.19	76.83	78.46	80.19	74.92	76.92
				Cop6600	79.33	81.76	90.303	87.77	92.025	83.99	85.76	89.88	86.02	88.41	90.491	88.65	86.45	92.331	87.5	86.77	92.638	75.3	76.6
				Cop7385	80.56	78.33	79.45	76.71	80.75	80.62	78.48	78.26	81.37	81.73	77.95	78.19	78.96	81.31	78.02	80.25	81.37	74.22	75.85
				Cop744	78.66	75.38	81.57	78.96	81.6	77.64	80	80.98	78.42	83.49	80.37	80.43	81.87	83.49	80.85	80.37	83.74	71.65	73.86
				Cop7714	81.27	85.32	84.08	81.76	86.93	86.93	83.86	85.11	85.93	85.41	84.5	82.93	82.93	86.28	81.21	84.66	87.23	78.59	79.33
				Cop83	75.68	72.95	77.04	74.7	77.37	74.92	76.66	76.76	75.68	77.13	77.68	77.37	76.51	78.59	75.08	77.3	78.9	68.6	69.91
				Cop8416	77.44	77.2	81.93	78.72	83.18	79.76	82.02	82.57	80.91	82.93	81.96	80.79	82.53	83.23	79.09	80.43	85.02	71.95	74.16
				Cop8435	79.7	80.06	82.37	79.51	85.58	82.82	82.8	82.21	82.93	84.05	82.21	80.98	82.18	84.05	80.49	84.26	84.97	73.62	74.92
				Cop8566	79.94	76.83	77.95	75.23	78.9	79.33	76.52	76.45	80.12	80.49	76.15	76.69	78.31	79.75	76.52	78.4	79.51	72.78	74.39
				Cop8956	80.3	81.52	89.43	86.89	90.52	83.38	83.6	88.99	84.55	87.54	88.99	88.69	85.59	91.437	88.15	85.89	91.743	75.3	76.6
				Cop9084	81.4	80.49	88.75	85.58	88.92	83.03	83.54	87.69	84.15	87.16	87.38	87.08	85.8	90.154	85.93	87.04	90.769	76.76	78.05
				Cop9103	79.81	75.63	78.68	76.27	82.54	78.19	76.47	78.73	79.25	81.01	78.73	77.46	78.68	80.95	76.34	79.62	81.9	71.79	73.13
				Cop9253	81.46	81.76	90.303	87.16	91.411	83.99	84.18	89.26	85.71	87.8	89.88	88.96	85.84	91.718	87.2	86.15	92.025	75.61	76.9
				Cop928	81.35	77.71	81.29	78.7	83.9	80.25	81.99	80.5	81.85	83.28	80.5	80.8	80.79	83.28	80.62	81.99	83.9	74.3	75.62
				Cop9664	79.64	78.12	87.27	84.4	87.42	80.36	81.01	85.28	82.07	85.06	85.58	87.12	83.13	88.96	87.2	84.31	88.65	74.09	75.38
			5. Dorea	Dor1252	82.62	84.36	84.29	79.82	84.05	86.89	81.27	82.21	86.77	83.84	81.6	81.9	80.42	84.36	79.27	82.41	84.97	81.54	82.82	87.42	80.37	85.93	80	86.24	84.36	71.43	80.7	88.69	84.97	78.53	83.54	80.24	78.14	84.4	83.8	78.9	86.85	75.84	80.43	81.54	82.21	83.23	85.89	78.93	84.71
				Dor2348	81.65	83.18	89.06	86.2	92	85.11	86.67	88.92	85.32	89.3	89.23	88	87.61	90.769	85.63	88.58	92.308	78.83	79.51	88.38	82.52	85.02	79.55	90.491	84.4	72.98	79.5	88.34	86.2	83.74	86.38	82.37	80.51	88.65	81.31	82.26	88.41	79.82	83.23	83.44	79.75	88.07	88.92	81.59	88.96
				Dor3187	83.54	83.13	80.66	77.98	83.74	84.76	81.59	80.67	84.92	82.93	81.6	79.14	81.02	82.52	78.96	81.48	83.44	77.85	79.14	88.04	80.98	84.4	79.37	84.1	84.36	72.67	79.75	87.77	86.2	83.44	83.85	79.03	78.14	84.4	82.24	80.12	86.54	80.12	81.65	82.46	80.67	82.32	83.13	81.13	84.1
				Dor3946	84.24	84.71	84.59	80.12	85.02	87.54	80.7	81.35	88.62	85.37	81.65	82.21	81.38	84.66	79.57	83.64	84.71	77.68	78.96	87.5	82.26	88.07	80.06	86.28	82.93	70.5	79.81	87.23	87.16	77.68	83.59	80.3	77.24	84.76	82.35	78.35	83.84	75	79.88	82.21	81.71	83.28	84.71	79.69	85.06
				Dor569	81.04	81.71	89.06	85.28	90.432	83.64	82.91	88.27	85.32	87.69	88.89	86.77	86.63	89.85	86.54	85.49	91.049	75.84	77.13	84.15	81.54	84.15	79.55	90.491	82.93	72.59	80.38	86.24	82.52	81.85	84.16	84.15	79.55	88.65	79.5	82.82	83.89	77.68	85.32	81.54	77.68	88.38	87.38	78.73	90.184
				Dor5824	82.07	83.59	89.39	87.16	91.104	86.1	87.03	89.26	87.54	89.33	88.96	88.34	88.25	91.718	86.59	89.23	92.025	78.96	80.24	86.32	81.35	84.8	78.66	91.411	83.89	74.22	79.5	87.8	85.06	82.87	85.14	82.07	79.87	89.57	81.11	80.79	85.45	79.27	83.89	83.13	79.88	88.38	90.184	80.95	89.57
				Dor587	81.87	82.62	82.23	77.44	82.01	84.85	77.92	78.96	86.2	82.98	80.49	79.51	79.04	81.96	77.51	80.92	81.71	75.3	76.6	85.11	79.88	85.67	78.23	83.89	80.85	68.73	77.36	84.55	84.15	75.61	81.17	77.64	75.4	82.37	80.25	76.29	81.76	75.68	78.12	79.82	79.64	80.91	83.23	76.64	82.98
				Dor7171	82.12	83.79	82.78	78.59	83.49	85.71	81.01	80.43	86.77	83.54	80.73	80.67	80.78	82.82	77.74	81.79	83.18	77.06	78.35	87.2	82.26	86.85	79.75	84.76	83.54	69.88	79.5	85.71	85.02	77.98	83.59	80.61	76.92	82.62	81.73	77.13	83.84	75.91	79.88	82.21	80.49	81.76	82.57	78.75	83.54
				Dor7238	82.98	84.97	83.59	79.38	83.69	87.5	80.57	81.23	87.04	84.66	81.23	81.48	81.57	83.95	78.83	81.68	84.62	78.53	79.82	87.73	82.46	86.81	79.68	85.28	83.79	72.19	80	88.72	84.97	77.85	82.87	80.18	77.49	83.44	83.23	78.22	85.93	74.85	80.67	81.17	81.65	82.26	84.62	79.25	83.74
				Dor7425	81.87	82.32	82.23	77.74	82.87	85.41	78.48	79.2	86.2	83.23	79.51	80.43	79.28	82.26	77.81	81.23	82.57	75.91	77.2	84.5	80.12	85.06	77.85	83.28	81.16	69.25	77.6	84.24	85.32	75.54	81.42	78.18	76.04	82.37	79.57	76.83	81.46	72.64	78.35	79.45	78.96	80.91	81.71	76.25	83.28
				Dor9880	81.76	82.67	88.48	87.46	90.184	85.5	86.98	88.65	86.89	92.593	88.65	88.65	90.578	92.025	86.89	87.38	92.025	78.12	79.39	85.45	82.82	84.5	79.87	89.94	82.98	73.29	81.07	87.8	84.76	81.29	86.69	82.37	80.19	87.8	82.04	82.57	85.11	77.13	82.93	84.36	80.79	86.93	89.91	81.01	87.8
			6. Marvinbryantia	Marv10166	71.52	70.3	75	72.39	75.38	71.39	75.63	75.38	74.47	76.62	73.85	74.15	75.3	76.62	75.23	75.85	76	68.39	68.79	73.25	73.01	70.3	69.43	74.77	74.16	66.46	70.44	74.09	72.04	74.23	76.42	73.17	73.8	74.46	75.23	74.54	73.03	71.47	74.31	75.7	73.17	72.7	76.92	72.7	75.38
				Marv10291	71.65	69.6	74.85	71.69	75.23	71	74.92	73.68	74.01	76.47	73.07	73.46	74.62	75.93	73.31	74.53	75.85	66.77	69.3	72.56	72.53	69.6	69.65	74.07	72.56	67.08	70.35	73.39	71.56	73.46	75.16	72.7	73.48	73.46	75.78	75	72.34	70.77	73.23	74.14	73.7	71.69	76.54	72.29	74.38
				Marv1900	72.04	69.6	74.62	72	75	73.33	75.24	73.46	74.09	76.23	72.84	73.77	74.7	76.23	73.62	74.84	75.62	67.28	69.21	73.48	73.23	70.52	71.25	75	73.48	67.08	72.24	74.92	72.26	74.15	76.42	73.39	73.8	74.69	77.02	75.38	73.25	72.31	73.62	75.08	74.92	73.15	78.09	74.2	75.62
				Marv2061	72.17	70.03	75.08	72.45	75.47	71.43	75.72	73.91	74.54	76.71	73.29	74.22	75.15	76.71	74.07	75.31	76.09	67.18	68.81	73.31	73.07	70.34	69.77	74.84	73.31	67.19	70.79	74.15	72.09	73.99	76.27	73.23	73.31	74.53	76.25	75.23	73.09	72.14	73.46	74.92	74.15	72.76	77.33	73.4	75.47
				Marv2695	71.43	69.88	73.83	72.41	75.79	70.99	74.68	74.21	73.83	76.1	72.96	72.96	74.84	75.79	73.13	75	75.47	68.85	69.88	72.59	72.64	69.88	68.95	74.84	72.59	67.73	70.97	73.13	73.21	72.96	73.73	72.5	73.7	74.84	74.29	75.39	72.67	71.38	72.73	72.1	71.88	72.96	74.84	73.77	75.79
				Marv3509	71.12	70.21	74.62	72	75	71	75.24	73.46	74.09	76.23	72.84	73.77	74.7	76.23	74.23	74.84	75.62	66.77	68.39	72.87	72.62	69.91	69.01	74.38	72.87	66.98	70.03	73.7	71.65	73.54	75.79	72.78	72.84	74.07	75.78	74.46	72.64	71.38	73.01	74.45	73.7	72.31	76.85	72.61	75
				Marv5365	71.69	70.69	75.08	72.48	75.23	71.77	75.71	73.39	74.55	76.69	73.09	74.23	74.92	76.69	74.7	75.31	75.84	67.27	67.77	72.81	72.56	70.69	69.52	74.62	72.51	66.56	70.31	73.33	71.3	73.78	75.16	72.42	73.42	74.01	75.38	74.39	73.94	71.04	72.34	73.85	73.03	72.56	76.15	72.56	74.62
				Marv6907	72.81	72.42	76.83	71.47	74.23	73.19	75	73.01	75.99	75.69	72.39	74.15	74.47	75.69	73.39	74.3	74.85	68.09	68.58	71.82	72.78	72.12	69.43	73.31	71.21	65.94	70.85	71.73	70.91	73.09	75	72.87	72.93	73.31	74.38	73.7	72.73	71.25	71.34	73.68	72.26	71.56	75.15	73.33	73.62
				Marv7185	67.7	69.35	74.22	72.41	76.34	70.77	73.79	75.08	71.74	75.24	73.82	73.27	73.91	76.1	72.19	75.32	76.34	69.06	69.57	71.74	72.87	68.11	67.65	75.24	71.83	64.13	67.96	72.36	71.65	72.56	74.12	73.13	71.95	74.61	70.57	72.64	71.91	70.85	73.58	71.84	68.22	73.13	73.9	72.08	75.55
				Marv8180	69.44	69.05	72.84	70.57	74.1	70.12	73.6	72.59	72.92	75.3	71.99	72.29	73.51	74.7	72.46	73.33	74.7	65.77	67.36	71.64	71.77	70.83	69.06	73.49	71.73	67.99	69.44	72.54	70.54	72.07	74.23	71.94	71.34	73.19	74.77	73.87	71.51	69.97	71.86	72.95	72.46	71.77	75	71.65	73.49
				Marv902	71.73	69.6	74.62	72	75	71	75.56	73.46	74.09	76.23	72.84	73.77	74.7	76.23	74.23	74.84	75.62	66.77	69	72.87	72.92	70.43	69.87	74.38	74.09	67.6	70.35	73.7	71.65	73.85	75.79	73.09	73.16	74.07	75.78	75.08	72.64	72	74.23	74.45	73.7	72.31	76.85	73.25	75
				Marv9399	70.03	70.95	74.15	71.52	74.3	70.21	74.52	72.76	73.01	75.78	72.14	73.29	74.23	75.78	73.15	74.38	74.92	66.26	67.38	71.56	73.15	69.11	69.87	73.68	71.25	66.36	71.2	72.09	70.34	72.53	74.76	72.7	72.12	73.07	74.69	73.46	72.39	70.68	71.38	73.44	72.31	71.6	74.92	72.52	73.68
				Marv9684	72.59	70.78	76.06	73.48	76.45	72.46	76.34	74.62	75.53	77.68	74.31	75.23	75.83	77.68	76.29	77.16	77.06	68.28	69.88	74.62	74.09	71.9	71.02	75.84	74.55	67.9	71.25	75.38	73.11	75.3	77.26	74.47	73.97	75.54	76.23	75.3	74.02	73.48	75	77.02	74.16	73.78	77.06	73.82	76.45
				Marv9901	71.82	70.3	75.54	72.39	75.38	71.39	75.32	75.38	74.7	76.62	73.85	74.15	75	76.62	74.31	75.23	76	69.51	69.91	73.25	73.01	70.3	69.75	74.77	74.16	66.56	70.44	74.09	72.04	73.93	75.86	73.17	74.76	74.46	75.85	75.15	73.03	71.17	74.31	74.53	73.78	72.7	77.23	72.7	75.38
				Marv9983	72.12	70.91	75.84	72.7	75.69	71.69	75.95	74.15	74.77	76.92	73.54	74.46	75.38	76.92	74.31	75.54	76.31	67.48	69.39	73.56	73.31	70.61	70.7	75.08	73.56	68.11	72.24	75	72.34	74.23	76.49	73.48	73.57	74.77	77.09	75.46	73.33	72.39	74.23	75.16	75	73.01	78.15	74.29	75.69
			7. Roseburia	Ros2057	84.45	82.32	86.97	85.02	87.73	85.15	82.97	86.5	86.59	87.5	85.89	86.5	86.45	89.57	85.37	86.77	89.26	77.06	78.35	85.67	83.44	85.37	81.79	89.3	83.54	71.83	83.6	88.69	87.16	84.97	86.69	84.5	80.83	87.46	82.61	85.63	85.41	81.35	84.76	84.66	80.73	87.8	88.34	80.38	88.69
				Ros2549	81.1	80.79	84.55	83.79	85.58	83.33	82.65	84.66	85.06	86.28	83.44	84.97	85.24	88.04	84.15	85.54	86.81	76.15	78.05	83.54	81.9	83.23	78.27	87.16	80.49	74.61	80.44	86.54	85.02	80.37	83.9	81.76	80.51	85.63	81.06	82.57	82.98	77.37	80.79	81.9	79.82	85.67	85.28	77.53	85.02
				Ros8221	78.9	79.27	83.64	81.04	85.23	81.21	81.65	84.92	82.62	84.36	84.62	82.82	83.03	85.58	82.93	82.15	87.38	71.87	73.48	82.01	86.73	80.49	83.33	85.93	82.62	71.83	86.39	83.18	83.74	86.11	80.5	87.16	77.56	85.63	81.37	86.77	81.46	81.9	87.42	79.45	77.68	85.06	82.52	78.1	85.02
[truncated: 28 more columns]
