# Supplementary material for: Taxonomic classification for microbiome analysis, which correlates well with the metabolite milieu of the gut
Source: BMC Microbiol. 2018 Nov 16;18:188. doi: 10.1186/s12866-018-1311-8 (PMC6240276; doi:10.1186/s12866-018-1311-8)
Supplement: Supplementary file 14 — Relative abundance of intestinal microbiome (species level classification of OTUs). (XLSX 2182 kb) [file 12866_2018_1311_MOESM14_ESM.xlsx]

## Sheet: Additional file 10
Additional File 14. Relative abundance of intestinal microbiome (species level classification of OTUs)
#OTU ID	Relative abuncance (%)
	Mean							SD
	Clea	Cr	Slc	CleaA	CrA	SlcA		Clea	Cr	Slc	CleaA	CrA	SlcA
denovo37630	0.00029351	0.0015384	0.00665134	43.4841	9.58845	0.241235		0.00109821	0.00243685	0.0161443	7.07913	11.6701	0.682419
denovo48652	4.50035	3.44509	7.56093	8.28036	0.459822	12.1238		3.92391	2.51737	9.27729	6.24909	0.885883	8.63396
denovo1875	0	0.778856	0.00252127	0.000317376	18.8327	0.000646957		0	0.340324	0.00383692	0.00109942	9.83282	0.00164982
denovo37892	2.67623	4.64472	3.53463	0.000654103	4.49424	6.19296		1.84198	3.95778	4.37199	0.00152846	4.11399	7.30127
denovo42310	0.659538	8.02961	0.97586	0	5.6111	0.000915077		0.287819	3.73827	0.250435	0	10.0453	0.00181223
denovo3336	0.000367053	0.99447	0.00592746	0.00030599	11.0216	0.000222173		0.00137339	0.405654	0.00681153	0.00105998	12.5571	0.000801057
denovo26718	0	0	0	0.122975	5.23822	3.62156		0	0	0	0.148642	4.6544	4.50572
denovo22408	0.000321201	0.000556929	0.00273026	7.75692	1.74537	0.0385959		0.00120182	0.00200804	0.00531548	1.78314	2.12901	0.110769
denovo26558	0.00065358	0.000957863	0.000339856	1.04437	3.12529	3.24045		0.00166316	0.00184856	0.00122537	0.882292	2.70211	4.79106
denovo15665	0.917126	0.000249394	5.19772	0.000336728	0.0503084	3.55083		0.584694	0.000899203	3.30646	0.00116646	0.131071	4.88031
denovo33836	0	0.000726293	0.000371215	0	0.000278879	5.92123		0	0.00177445	0.00133843	0	0.00100551	8.55388
denovo3483	0	0	0	0	0	5.70675		0	0	0	0	0	8.1724
denovo47607	0.000734368	6.51096	0.000449685	0	0.00109032	0		0.00188152	2.84093	0.00162136	0	0.00286597	0
denovo40983	2.174	0	1.80084	0.000317376	0.997326	1.29963		0.913007	0	1.50206	0.00109942	3.45379	2.71072
denovo1905	1.03471	0.193804	5.20653	0.000704824	0.000291596	0.000348447		1.40085	0.371966	3.07678	0.00164807	0.00105137	0.00125634
denovo15700	0	0	0.000352907	5.23334	0	0.0975481		0	0	0.00127242	2.3264	0	0.165307
denovo4337	0.000390469	0	0.000306882	4.0112	0.924449	0.0276285		0.001461	0	0.00110648	0.641968	1.1225	0.0771894
denovo6236	0.342069	0	0.0890957	0	0	4.92261		0.129263	0	0.0375739	0	0	5.52376
denovo34723	0.100429	0.213755	0	0	3.58134	0		0.095349	0.31878	0	0	6.77962	0
denovo4624	0.643435	0	0.981698	0	0	3.4945		0.433451	0	0.394252	0	0	3.72606
denovo1306	0.000340818	0	3.6963	0	0.000510828	1.22056		0.00127522	0	2.37159	0	0.00184182	3.28801
denovo28410	0	0.000315724	0.000352907	4.14242	0.143346	0.0578583		0	0.00113836	0.00127242	1.83396	0.219148	0.0865332
denovo17568	0.000269339	0.00141257	0.000962516	2.00083	0.662759	0.735222		0.00100777	0.00273931	0.00183502	1.32823	0.578193	0.702475
denovo6640	3.30775	0	0	0	0	0		1.5598	0	0	0	0	0
denovo24004	3.28662	0	0	0	0.000245816	0.000348447		1.51575	0	0	0	0.000886301	0.00125634
denovo31272	2.46144	1.39506	0	0.000301136	0.00153248	0		4.11975	2.25887	0	0.00104317	0.00552545	0
denovo45243	3.13536	0.000718907	0	0	0	0		3.08675	0.00259206	0	0	0	0
denovo706	0	0	0.000831804	0	2.40976	0.195604		0	0	0.00204421	0	2.71592	0.441582
denovo12299	0	0.855097	2.38079	0	0.00732771	0.183587		0	1.04037	1.13194	0	0.0146075	0.619209
denovo48377	1.27377	0.642227	1.27724	0	0	0.000348447		0.917622	1.01422	2.00081	0	0	0.00125634
denovo27998	0.900677	0	2.03837	0.000336728	0.000344823	0.0548626		0.471052	0	1.19772	0.00116646	0.00124328	0.168552
denovo38949	0	0	3.10404	0.00030599	0	0		0	0	1.56078	0.00105998	0	0
denovo3292	0.00108946	2.57693	0.333845	0	0.0106411	0.135775		0.00315535	0.726903	0.739569	0	0.022619	0.277388
denovo31691	0	0.000249394	2.22621	0	0.000255414	0.799563		0	0.000899203	1.40912	0	0.000920909	2.17074
denovo47416	0	0	0.000352907	1.85375	0.435948	0.0100191		0	0	0.00127242	0.316739	0.478669	0.0312863
denovo32652	0	2.40775	0.000767472	0	0	0		0	0.923327	0.00191726	0	0	0
denovo38417	0.331158	1.38107	0.930057	0	0	0.00124036		0.366846	2.65157	1.37518	0	0	0.00447219
denovo25178	2.12586	0	0	0	0	0		0.99916	0	0	0	0	0
denovo12237	0	2.14436	0	0	0	0		0	0.916105	0	0	0	0
denovo25878	1.48449	0.735936	0.000449685	0	0	0		2.04458	1.38533	0.00162136	0	0	0
denovo21998	0	2.06488	0	0	0.000557131	0		0	0.779996	0	0	0.00200876	0
denovo3648	0	0	0	0.141933	0.946447	0.567468		0	0	0	0.429067	0.754771	0.880856
denovo12171	0	0	0.000306882	1.12452	0.582718	0.0979063		0	0	0.00110648	1.33174	0.541356	0.104962
denovo17394	1.20598	0	0.764712	0	0	0		0.54856	0	0.428105	0	0	0
denovo33181	0	1.87421	0	0.000368096	0	0		0	0.73867	0	0.00127512	0	0
denovo36106	0.222904	0.325797	0.307722	0	0.442009	0.471345		0.152111	0.255419	0.45231	0	0.443249	0.516181
denovo21275	0	0	0	0.00958987	0.153344	1.12273		0	0	0	0.00964241	0.423728	1.31517
denovo29389	0	0	1.32399	0	0	0.576626		0	0	0.789565	0	0	1.1386
denovo21613	0	0	0	1.73339	0.00375826	0.0548703		0	0	0	2.04951	0.012573	0.0848271
denovo48923	0	0.0699148	0	0	1.4457	0		0	0.0341691	0	0	0.751049	0
denovo8677	0	0.530828	1.01964	0	0.0125918	0.289749		0	0.428924	0.827278	0	0.0219307	0.406826
denovo1455	1.82505	0.000359454	0	0	0	0		1.28994	0.00129603	0	0	0	0
denovo20618	0.801204	0	0.71392	0	0	0.179138		0.443002	0	0.310691	0	0	0.221173
denovo33222	0	0	0	1.24967	0.319059	0.00478737		0	0	0	0.339912	0.425243	0.0156074
denovo9580	1.10522	0.000414434	0.464452	0	0	0		0.594695	0.00149426	0.926707	0	0	0
denovo32917	0.142101	0.113813	0.332915	0.285161	0.0184241	0.533199		0.131394	0.0969747	0.397381	0.19898	0.0389426	0.404964
denovo27871	1.40603	0	0	0.000333881	0	0		2.32287	0	0	0.0011566	0	0
denovo48336	1.15401	0.175309	0.19432	0	0.000324474	0		0.746996	0.234761	0.0966528	0	0.00116991	0
denovo8777	0	1.30329	0	0	0	0		0	4.05872	0	0	0	0
denovo46612	0.363525	1.23276	0	0	0	0		0.160489	1.22755	0	0	0	0
denovo26124	0.334528	0.625639	0.573523	0	0.000255414	0		0.14891	0.610516	0.173652	0	0.000920909	0
denovo33888	0.237686	0	0.0370789	0.0553528	0	1.07877		0.211166	0	0.0253863	0.157811	0	0.566196
denovo3846	0	0.454847	0	0.000655548	0.925354	0		0	0.189754	0	0.00153172	2.93242	0
denovo11900	0.127527	0.0979685	0.308891	0.228719	0.0141621	0.476105		0.117818	0.0742558	0.376808	0.158817	0.027734	0.361712
denovo33350	0	0	1.40971	0	0	0		0	0	0.993409	0	0	0
denovo36099	0.000450114	0	0.000304152	0	0	1.00573		0.00168417	0	0.00109664	0	0	2.54286
denovo524	0.0317668	0.126988	0.0778092	0	0.0260987	0.846158		0.0383145	0.121567	0.131005	0	0.087983	0.865695
denovo47849	0	0	0	0	0	1.44513		0	0	0	0	0	2.65334
denovo11508	0.0228177	0.280091	0.268055	0.000307526	0.581763	0.10059		0.0542137	0.281584	0.184027	0.0010653	1.32432	0.277865
denovo13816	0.139454	0	1.32027	0	0	0		0.302855	0	0.98144	0	0	0
denovo16351	1.2547	0.0370391	0	0	0	0		0.863943	0.0704978	0	0	0	0
denovo23918	0.000450114	1.35599	0	0	0	0		0.00168417	3.64649	0	0	0	0
denovo29627	0	0	0	0	0.377102	0.650011		0	0	0	0	0.688471	1.97509
denovo29872	0.000269339	0	0.31873	0	0	1.03635		0.00100777	0	0.144219	0	0	1.10167
denovo11257	0.022125	0.035813	1.35459	0	0	0.000696728		0.027308	0.0481824	1.49783	0	0	0.0017007
denovo39450	0.057271	0.214069	0.164985	0	0.402488	0.454166		0.0479846	0.300029	0.11632	0	1.20218	1.07895
denovo28531	0.0201923	0.133835	0.0635581	0	0.0284936	0.780667		0.0294911	0.139317	0.0965846	0	0.0962207	0.801817
denovo28984	0.337089	0.904141	0	0.000393063	0	0		0.372522	0.838716	0	0.00136161	0	0
denovo11114	1.09968	0	0	0	0	0		1.14919	0	0	0	0	0
denovo20918	0.487643	0.0284732	0.67423	0	0	0		0.182127	0.0478306	0.305726	0	0	0
denovo11557	1.19579	0	0.000306882	0	0	0		1.16898	0	0.00110648	0	0	0
denovo35885	0	0	0.000920646	0.164231	0.000514519	0.713311		0	0	0.00331944	0.117845	0.00125596	0.687577
denovo21121	1.08557	0	0	0	0	0		1.03646	0	0	0	0	0
denovo11091	0	1.08199	0	0	0	0		0	0.693696	0	0	0	0
denovo46488	0.411787	0.10351	0.18358	0	0.060035	0.323897		0.380823	0.0680145	0.220182	0	0.114309	0.423777
denovo46361	1.08429	0	0	0	0	0.000413454		0.734835	0	0	0	0	0.00149073
denovo34078	0.271343	0.288495	0.499737	0	0.000291596	0.0383046		0.336966	0.398196	0.29294	0	0.00105137	0.126783
denovo33743	0	0	0.0117325	0	0	1.02337		0	0	0.0154432	0	0	1.25234
denovo33046	0	0	0	0	0	0.68373		0	0	0	0	0	1.16544
denovo1980	0.931801	0.000359454	0	0	0	0		0.489166	0.00129603	0	0	0	0
denovo45934	0.110471	0	0.709923	0.000631241	0	0.155926		0.0611807	0	0.282272	0.00218668	0	0.193902
denovo34881	0	0.000315724	0	0.35864	0.461696	0.0148054		0	0.00113836	0	0.403959	0.404154	0.025599
denovo7088	0	0.981801	0	0	0	0		0	0.26289	0	0	0	0
denovo11714	0.275515	0.171204	0	0.48551	0.0302307	0		0.245831	0.114223	0	0.369604	0.055995	0
denovo19507	0.215351	0	0.607858	0	0	0.145311		0.177306	0	0.359909	0	0	0.214817
denovo36931	0.0347555	0.942759	0	0	0.00828817	0		0.0612385	2.35826	0	0	0.0258854	0
denovo4085	0.981207	0.000359454	0	0	0	0		0.70975	0.00129603	0	0	0	0
denovo28387	0.182045	0	0.207855	0	0	0.533786		0.105321	0	0.158558	0	0	0.692602
denovo29601	0.710576	0	0.191705	0	0	0		0.29395	0	0.114296	0	0	0
denovo46815	0.179803	0	0.795417	0	0	0.000233504		0.631393	0	0.80266	0	0	0.000841909
denovo4009	0	0.0615388	0.685303	0	0.0903567	0		0	0.0542908	1.16593	0	0.325786	0
denovo27760	0.08279	0.0580674	0.181832	0.168402	0.0111424	0.282051		0.106171	0.0540587	0.244433	0.120862	0.0215548	0.228278
denovo40637	0.962896	0	0	0	0.000259105	0		1.19619	0	0	0	0.000934216	0
denovo40700	0	0.0293287	0	0	0.670193	0		0	0.0161399	0	0	0.366608	0
denovo40446	0	0	0	0	0	0.542471		0	0	0	0	0	0.790977
denovo10196	0	0	0	0	0	0.531492		0	0	0	0	0	0.777863
denovo31309	0	0	0	0.000845568	0.130438	0.427809		0	0	0	0.00202654	0.39523	0.659272
denovo12741	0.157723	0	0.664901	0.000336728	0	0		0.383047	0	0.532569	0.00116646	0	0
denovo1982	0.106404	0.0517893	0.263466	0	0	0.429008		0.0863921	0.0932584	0.162669	0	0	0.722293
denovo47250	0	0	0.000344576	0	0.234624	0.371657		0	0	0.00124239	0	0.456075	1.13628
denovo247	0.173002	0	0.518071	0	0	0.121623		0.106227	0	0.33219	0	0	0.180107
denovo45098	0	0	0.296551	0	0	0.498007		0	0	0.193661	0	0	0.732971
denovo35704	0.656674	0.0861186	0	0	0	0		0.654858	0.199196	0	0	0	0
denovo26404	0.0278669	0.0203004	0.429915	0	0.0100284	0.351335		0.0212401	0.0326099	0.219154	0	0.0361578	1.08658
denovo32320	0	0	0	0.0552708	0.433885	0.0950258		0	0	0	0.0360223	0.449168	0.100525
denovo9785	0.133394	0.0138733	0.0972673	0	0.313244	0.178421		0.122109	0.0184939	0.0885522	0	0.929006	0.441851
denovo41522	0	0	0.752371	0	0	0.0587552		0	0	0.354511	0	0	0.200864
denovo34608	0	0	0	0	0.506289	0		0	0	0	0	1.8149	0
denovo11270	0	0.739017	0.000352907	0	0	0		0	0.192459	0.00127242	0	0	0
denovo26985	0	0	0	0.0087454	0.310046	0.249099		0	0	0	0.0122721	0.336727	0.358791
denovo37634	0.020865	0.793518	0	0	0	0		0.0213594	1.03463	0	0	0	0
denovo33921	0.081939	0.029516	0.262212	0	0	0.384762		0.0586146	0.0458766	0.161853	0	0	0.648178
denovo48122	0.0761127	0	0.00791752	0	0	0.633712		0.0297978	0	0.00718165	0	0	0.69226
denovo17507	0	0	0	0.319164	0	0.353239		0	0	0	0.808112	0	0.606655
denovo16080	0.000367053	0	0.000302728	0.638184	0.0303957	0.0071617		0.00137339	0	0.0010915	0.287128	0.0485283	0.0103147
denovo17142	0	0	0	0.0132555	0.267719	0.245776		0	0	0	0.0141488	0.222499	0.209925
denovo31625	0	0	0	0.000393063	0.190286	0.341529		0	0	0	0.00136161	0.360142	1.06239
denovo81	0	0.690084	0	0	0	0		0	0.190724	0	0	0	0
denovo24166	0.654991	0	0	0	0	0		0.308589	0	0	0	0	0
denovo12936	0	0	0	0	0.2087	0.300955		0	0	0	0	0.393358	0.89344
denovo18242	0.205183	0	0	0.0306132	0.000551466	0.424134		0.249133	0	0	0.0780922	0.00135042	0.522698
denovo13509	0.247744	0.442809	0	0	0	0		0.391477	1.0064	0	0	0	0
denovo40480	0.583551	0	0.00698528	0	0	0.0293843		0.37471	0	0.00618898	0	0	0.0329046
denovo800	0.0375373	0.0147888	0.0474053	0	0	0.541029		0.0525255	0.0331796	0.0414578	0	0	0.987039
denovo5702	0	0	0.67811	0	0	0		0	0	0.273017	0	0	0
denovo14394	0	0.709643	0	0	0	0		0	0.913659	0	0	0	0
denovo37570	0.17823	0.0977688	0.000371215	0.332076	0.010584	0		0.162579	0.0644448	0.00133843	0.247692	0.0175033	0
denovo35794	0.109391	0.0494065	0.46056	0	0.0012425	0.0161108		0.0860685	0.0611761	0.247901	0	0.00447989	0.0539377
denovo13161	0.409818	0	0.152931	0	0	0		0.25421	0	0.107507	0	0	0
denovo13677	0.000703695	0	0	0.00878362	0.281901	0.169243		0.00179071	0	0	0.0102664	0.280382	0.214447
denovo44509	0.144594	0.236769	0.192487	0	0.0102664	0		0.083981	0.262326	0.153186	0	0.0347983	0
denovo10672	0.400421	0.000359454	0.106861	0	0.0383239	0.0123494		0.187039	0.00129603	0.105928	0	0.131234	0.0334713
denovo8839	0	0	0.000352907	0.406985	0.120032	0.00190007		0	0	0.00127242	0.0955212	0.150296	0.00685081
denovo19573	0.0153367	0.184918	0	0	0.304658	0		0.0348304	0.194317	0	0	0.658122	0
denovo43419	0.0850379	0.035094	0.476215	0	0	0.00333769		0.211318	0.0588657	0.538259	0	0	0.00845862
denovo32783	0.525132	0	0	0	0	0		0.493456	0	0	0	0	0
denovo42110	0.000688254	0.00101679	0.16585	0.00342429	0.000535837	0.282863		0.00175403	0.00196463	0.216063	0.00391882	0.00131202	0.230663
denovo5011	0	0.000359454	0.000306882	0.000307526	0.200373	0.209722		0	0.00129603	0.00110648	0.0010653	0.157132	0.195223
denovo11132	0.0419082	0.0487228	0.483416	0	0	0		0.0609922	0.153966	0.376841	0	0	0
denovo16404	0.197227	0.000349016	0.325338	0	0	0.0211065		0.127041	0.00125839	0.178156	0	0	0.0518575
denovo278	0	0	0	0.397034	0.104048	0.00203173		0	0	0	0.103375	0.114847	0.00499962
denovo26623	0.449623	0	0.0086518	0	0.029323	0.00532417		0.233934	0	0.0124312	0	0.105725	0.0153316
denovo3683	0.19603	0	0.332036	0	0	0		0.0893848	0	0.142433	0	0	0
denovo44748	0.546316	0	0	0	0	0		0.533745	0	0	0	0	0
denovo30652	0.0879331	0	0.148498	0	0.139106	0.102879		0.037215	0	0.133159	0	0.482267	0.201818
denovo28174	0.0708568	0	0.00799517	0.000333881	0	0.452118		0.0286895	0	0.00722582	0.0011566	0	0.554142
denovo3183	0	0.500675	0	0	0	0		0	0.221479	0	0	0	0
denovo23982	0.00499656	0.0135012	0.448407	0	0	0.0795225		0.0101071	0.0402383	0.351941	0	0	0.273243
denovo44887	0	0	0	0.00837678	0.252806	0.132049		0	0	0	0.00988514	0.239168	0.197044
denovo7116	0	0.500731	0	0	0	0		0	0.196678	0	0	0	0
denovo17049	0.0700925	0.109926	0.0281642	0	0.0028899	0.288672		0.0610393	0.139198	0.0252195	0	0.00848309	1.02478
denovo26318	0.000367053	0	0	0.504786	0.0186702	0.000348447		0.00137339	0	0	1.08343	0.0299303	0.00125634
denovo44724	0	0.472687	0	0	0	0		0	0.300397	0	0	0	0
denovo15475	0.411025	0.0616439	0.0297573	0	0	0.00327141		0.319367	0.0647165	0.0233672	0	0	0.00785385
denovo32183	0.022251	0.219235	0.183719	0	0.000291596	0.0728443		0.018958	0.222387	0.298633	0	0.00105137	0.258831
denovo40909	0.052888	0.392108	0	0	0.000291596	0		0.122852	0.707706	0	0	0.00105137	0
denovo33650	0.497261	0.0290926	0	0	0	0		0.678676	0.055822	0	0	0	0
denovo23931	0.0256039	0	0.0099711	0	0	0.441637		0.0136195	0	0.00943116	0	0	0.480166
denovo42486	0.445219	0.0456068	0	0	0	0		0.342044	0.0482104	0	0	0	0
denovo4047	0.133572	0.102715	0.239552	0	0.00162237	0.0202099		0.138424	0.218211	0.192301	0	0.00584954	0.0728678
denovo31718	0.000410061	0.249636	0.205	0	0	0		0.00153431	0.544589	0.355233	0	0	0
denovo19141	0	0	0	0.330267	0.0834745	0.0015301		0	0	0	0.0750429	0.101964	0.00410447
denovo26136	0.013862	0.000971363	0.414398	0	0	0.0292419		0.0468603	0.00240103	0.272316	0	0	0.0932736
denovo10277	0	0	0.432255	0	0.00557616	0.0153553		0	0	0.449484	0	0.0123317	0.020804
denovo44183	0.0134691	0.149853	0.298398	0	0	0.00349555		0.0145715	0.221824	0.272711	0	0	0.0126034
denovo3393	0.445121	0	0	0	0	0		0.484795	0	0	0	0	0
denovo5031	0	0.012859	0	0	0.354247	0		0	0.0120686	0	0	0.186794	0
denovo14416	0.430839	0	0	0	0	0		0.170512	0	0	0	0	0
denovo27779	0.0405063	0.0386515	0.0811084	0.0653315	0.00654802	0.147684		0.0314215	0.0332256	0.1065	0.0394322	0.0130904	0.115114
denovo621	0.104634	0.383943	0	0.00030599	0.010346	0		0.223959	0.734408	0	0.00105998	0.0340316	0
denovo14961	0	0	0	0.313012	0.0767528	0.00239368		0	0	0	0.0854304	0.0905485	0.00780368
denovo30277	0.0939311	0.0644923	0.0307177	0.162993	0.0093114	0.0507511		0.108915	0.0605898	0.0398901	0.1424	0.0173563	0.0369456
denovo3057	0	0	0	0.320764	0.0673699	0.00389054		0	0	0	0.0468784	0.090833	0.0107202
denovo8532	0.0222939	0.213105	0.185196	0	0	0		0.0354242	0.406633	0.287089	0	0	0
denovo6518	0	0	0	0	0.126207	0.193275		0	0	0	0	0.238838	0.583843
denovo388	0	0	0	0	0.353672	0		0	0	0	0	0.934057	0
denovo34023	0	0	0	0.301346	0.0781386	0.00103649		0	0	0	0.0952416	0.100098	0.00297828
denovo45512	0	0.0344528	0.000306882	0	0.322393	0		0	0.0181368	0.00110648	0	0.37446	0
denovo33781	0	0	0	0.069627	0.183431	0.0693296		0	0	0	0.0473798	0.14928	0.0687906
denovo33321	0.284435	0.13965	0	0	0.00227053	0		0.303485	0.263911	0	0	0.00544447	0
denovo32725	0.341199	0	0.028611	0	0.0032305	0		0.192251	0	0.0215906	0	0.0116477	0
denovo45304	0	0	0	0.281737	0.0880297	0.000542878		0	0	0	0.122418	0.107185	0.00195737
denovo36305	0	0	0.291629	0	0.000255414	0.117629		0	0	0.186128	0	0.000920909	0.343745
denovo44004	0	0	0	0.285765	0.0763838	0.00162863		0	0	0	0.101226	0.0888566	0.00587212
denovo18636	0.0026619	0.0718704	0.33007	0	0.00111426	0.016958		0.00732481	0.128825	0.189759	0	0.00401753	0.041388
denovo15036	0.123145	0.12562	0	0	0.121099	0		0.0768135	0.130224	0	0	0.284513	0
denovo26852	0.0733615	0.0577302	0.0383436	0.137001	0.00577778	0.0532663		0.0829387	0.0490212	0.0539759	0.115757	0.013936	0.0328762
denovo45071	0.358633	0	0	0	0.000344823	0		0.894265	0	0	0	0.00124328	0
denovo13506	0	0.010402	0	0	0.309703	0		0	0.0069555	0	0	0.163315	0
denovo44725	0.0289737	0.0560034	0.283756	0	0.000255414	0.000694346		0.0404589	0.0446597	0.218419	0	0.000920909	0.0025035
denovo42853	0	0.000349016	0	0.330917	0	0.00918874		0	0.00125839	0	0.13972	0	0.0165647
denovo771	0	0.0190461	0.000411617	0	0.293981	0		0	0.0155611	0.00148411	0	0.15186	0
denovo9870	0.00989005	0.186266	0.0217367	0	0.114865	0		0.00949077	0.0964453	0.0125237	0	0.202098	0
denovo24201	0	0	0	0	0.104555	0.16584		0	0	0	0	0.200599	0.492661
denovo3427	0.000675416	0	0.281526	0	0	0.0767427		0.00252717	0	0.120707	0	0	0.0965864
denovo39438	0	0	0	0.253831	0.0709852	0.000765051		0	0	0	0.0833381	0.0760488	0.00205224
denovo18658	0	0	0.136586	0	0	0.224673		0	0	0.0872441	0	0	0.330431
denovo38788	0.0006794	0.352887	0	0	0	0		0.0017697	0.17602	0	0	0	0
denovo20552	0.00172772	0.00727046	0.322814	0	0	0.0221475		0.00377247	0.0157243	0.234838	0	0	0.0707281
denovo29459	0	0.0132958	0	0	0.300419	0		0	0.0101023	0	0	0.57087	0
denovo36869	0.143427	0.228169	0	0	0	0		0.136741	0.267423	0	0	0	0
denovo9330	0	0	0	0.174224	0.116509	0.000974327		0	0	0	0.125253	0.113181	0.00195755
denovo43445	0.355524	0	0	0	0	0		0.450367	0	0	0	0	0
denovo12846	0	0.321604	0	0	0	0		0	0.44417	0	0	0	0
denovo21034	0	0	0.000371215	0.235029	0.0594373	0.000271439		0	0	0.00133843	0.0867511	0.0757672	0.000978687
denovo39200	0	0	0.3267	0	0.000344823	0		0	0	0.225314	0	0.00124328	0
denovo3402	0	0.0298536	0	0	0.222663	0.00968468		0	0.0367348	0	0	0.231954	0.026355
denovo46890	0.00479037	0.0110681	0.112713	0	0	0.200623		0.00550783	0.0165677	0.065449	0	0	0.237859
denovo8130	0.29896	0	0	0	0	0		0.132637	0	0	0	0	0
denovo25049	0.030081	0.0420183	0.197718	0	0.0145016	0.0384038		0.0370961	0.0540851	0.22291	0	0.0461503	0.11503
denovo20383	0.275732	0.0260346	0	0	0	0		0.387459	0.0743242	0	0	0	0
denovo48695	0.0357894	0.0592956	0.0480579	0	0.0629436	0.0843361		0.0267782	0.0505743	0.0603895	0	0.0574601	0.0985081
denovo41956	0.0880143	0.224888	0	0	0	0		0.0882587	0.34269	0	0	0	0
denovo14316	0.284258	0	0	0	0	0.000230185		0.272622	0	0	0	0	0.000829942
denovo3757	0	0.00189435	0.239628	0	0.00334279	0.0799132		0	0.00683016	0.222489	0	0.0120526	0.144463
denovo27855	0.078777	0.0202431	0.218989	0	0	0		0.0632638	0.0530489	0.238003	0	0	0
denovo30788	0.0277423	0	0.0628514	0	0.116117	0.0429698		0.0182644	0	0.0559754	0	0.405268	0.128929
denovo26187	0	0.294995	0	0	0	0		0	0.093142	0	0	0	0
denovo5736	0	0	0.295608	0	0	0		0	0	0.200082	0	0	0
denovo12749	0.0371282	0.0642703	0.0409913	0	0.0319011	0.116328		0.0316388	0.0577681	0.0484761	0	0.0280989	0.186908
denovo33586	0	0	0	0.00300011	0.151901	0.0718656		0	0	0	0.00468588	0.125915	0.0925656
denovo4475	0.234123	0.0858642	0	0	0	0		0.357309	0.147366	0	0	0	0
denovo43401	0.298896	0	0	0	0	0		0.210887	0	0	0	0	0
denovo31114	0	0.277427	0	0	0	0		0	0.393512	0	0	0	0
denovo2253	0.0488171	0.0805527	0.148431	0	0.00424709	0.0169366		0.0540659	0.0737673	0.0862552	0	0.00931686	0.0266191
denovo45050	0.236572	0.0655679	0	0	0	0		0.289716	0.192081	0	0	0	0
denovo6872	0.0780278	0.0477518	0	0.150433	0.00413062	0		0.0705426	0.0452114	0	0.110803	0.00969572	0
denovo31961	0.0148133	0.0101179	0.254212	0	0	0.000694346		0.0219397	0.0109276	0.327852	0	0	0.0025035
denovo16574	0.0206671	0.102067	0.157682	0	0	0		0.0160174	0.106157	0.240471	0	0	0
denovo36411	0	0	0	0	0.0821988	0.129244		0	0	0	0	0.14916	0.399964
denovo9170	0.277228	0	0	0	0	0		0.333601	0	0	0	0	0
denovo6403	0.0286243	0.0185314	0.0527822	0.0489423	0.00344635	0.0839149		0.0282875	0.0173693	0.0620592	0.02941	0.00619556	0.0914957
denovo9327	0.0286023	0.0112514	0.24672	0	0	0		0.0489428	0.0348118	0.190235	0	0	0
denovo49308	0	0	0	0.000649502	0.210504	0.0581944		0	0	0	0.00151763	0.481577	0.0764352
denovo17919	0	0	0	0	0.0887138	0.120153		0	0	0	0	0.167888	0.367003
denovo11529	0	0.024428	0.23633	0.00666256	0	0.00810042		0	0.0291968	0.279012	0.0219026	0	0.0140111
denovo32410	0	0.260873	0	0	0	0		0	0.684169	0	0	0	0
denovo43761	0.039605	0.0606244	0.0483782	0	0	0.118261		0.0360883	0.0488871	0.0364957	0	0	0.391384
denovo40614	0.040143	0	0.20738	0	0	0		0.0509276	0	0.372211	0	0	0
denovo32098	0	0	0	0	0.0749428	0.123		0	0	0	0	0.146464	0.363253
denovo40304	0	0	0	0	0	0.169473		0	0	0	0	0	0.244684
denovo40162	0	0.0194805	0.187089	0	0.0290034	0		0	0.0191957	0.338302	0	0.104573	0
denovo4251	0.0041744	0.00598479	0.0120634	0	0	0.211888		0.0065295	0.00496359	0.0123631	0	0	0.346576
denovo16676	0	0.0165609	0.260427	0	0	0		0	0.0273886	0.149804	0	0	0
denovo3497	0.0760926	0.0413274	0	0.13026	0.00391828	0		0.0683268	0.0271608	0	0.082234	0.0107561	0
denovo45769	0	0	0	0.0525882	0.148709	0.00397661		0	0	0	0.0394665	0.135602	0.00403827
denovo15638	0	0.154824	0	0	0.091296	0		0	0.110045	0	0	0.173338	0
denovo45456	0	0.195651	0.0600143	0	0	0.0111858		0	0.0854543	0.0812662	0	0	0.0403308
denovo46532	0.0383015	0.252308	0	0	0.0108616	0		0.112736	0.525675	0	0	0.0320002	0
denovo38745	0.180642	0	0.0649052	0	0	0		0.209476	0	0.105039	0	0	0
denovo10236	0.083327	0.165731	0.0126545	0	0	0		0.0948945	0.143562	0.0232516	0	0	0
denovo117	0	0.335466	0	0	0.000291596	0		0	0.800581	0	0	0.00105137	0
denovo5970	0.158417	0.111355	0.000352907	0	0	0		0.249376	0.216009	0.00127242	0	0	0
denovo16864	0.00773381	0.238176	0	0	0	0		0.0217603	0.44659	0	0	0	0
denovo19038	0	0.222652	0.0297723	0	0.00115361	0.011826		0	0.0803415	0.0683137	0	0.00319697	0.0245294
denovo32326	0.0620389	0.0722962	0.110874	0	0	0.00244689		0.110667	0.0907387	0.182834	0	0	0.00882237
denovo37192	0	0	0	0	0	0.252609		0	0	0	0	0	0.373949
denovo555	0.0188747	0.231542	0.00046059	0	0.00408235	0		0.0340648	0.231795	0.00166068	0	0.0147191	0
denovo20303	0	0	0	0.00555261	0.0666008	0.108921		0	0	0	0.00731315	0.0629038	0.121374
denovo21807	0.0404634	0.0557699	0.10371	0	0.00222111	0.0412468		0.0310924	0.0551226	0.0817806	0	0.00632439	0.11646
denovo431	0.225552	0	0	0	0.000291596	0		0.235666	0	0	0	0.00105137	0
denovo23216	0	0	0	0	0	0.237798		0	0	0	0	0	0.804659
denovo32278	0.0243436	0.0471141	0.0399698	0	0.0613251	0.0536699		0.0171594	0.032495	0.0752963	0	0.0571777	0.059595
denovo16868	0.0489924	0.0111185	0.189847	0	0	0		0.0737073	0.0223033	0.121597	0	0	0
denovo9614	0.233737	0	0	0	0	0		0.10708	0	0	0	0	0
denovo16162	0.0627619	0.0438715	0	0.122282	0.0073742	0		0.0642483	0.0386508	0	0.0985251	0.0123747	0
denovo6686	0	0	0	0.000333881	0.186067	0		0	0	0	0.0011566	0.293023	0
denovo2661	0	0	0	0.00504473	0.119529	0.0565842		0	0	0	0.00652177	0.0968374	0.0645455
denovo18980	0.0097193	0.114942	0.0133541	0	0.0951803	0		0.00484667	0.0589454	0.0114295	0	0.199502	0
denovo46520	0	0.000377277	0.0789099	0.000845568	0.0002485	0.115113		0	0.00136029	0.0944102	0.00202654	0.000895978	0.0789956
denovo42751	0	0.0714211	0.113704	0	0.000800174	0.0657095		0	0.0654973	0.0864267	0	0.0021236	0.154867
denovo2236	0.198944	0.000556929	0.018232	0	0	0.0169516		0.200484	0.00200804	0.00890125	0	0	0.0611199
denovo47310	0.219456	0	0	0	0	0		0.223561	0	0	0	0	0
denovo266	0	0	0.246047	0	0	0		0	0	0.378621	0	0	0
denovo3945	0.00387643	0.247266	0	0	0.00153248	0		0.00871432	0.365713	0	0	0.00552545	0
denovo40148	0.0139655	0.0476087	0.181271	0	0	0		0.0178068	0.0475326	0.22681	0	0	0
denovo10871	0.0528675	0.192148	0	0	0	0		0.108111	0.442674	0	0	0	0
denovo455	0.0566042	0.2225	0	0	0.00195873	0		0.164571	0.421266	0	0	0.00602901	0
denovo33644	0.210021	0.0472114	0	0	0	0		0.465331	0.0366407	0	0	0	0
denovo11519	0.0207314	0	0.0028671	0	0	0.207663		0.0140346	0	0.0042421	0	0	0.246771
denovo45522	0.0464115	0.075624	0.119931	0	0	0.000349555		0.0326599	0.0413814	0.103874	0	0	0.00126034
denovo19307	0.0018313	0.00069052	0.231894	0	0	0		0.00334099	0.00169281	0.373694	0	0	0
denovo33839	0.0685579	0.111686	0.0321372	0	0.00422449	0.0302234		0.0626318	0.0949378	0.0261934	0	0.0152316	0.0967847
denovo32343	0.00765525	0.0223231	0.0650606	0	0	0.142172		0.0103902	0.0120647	0.0751454	0	0	0.265465
denovo34541	0	0.12849	0.100285	0	0.00740703	0		0	0.216402	0.142124	0	0.0141201	0
denovo13107	0.068777	0.000249394	0.150319	0	0	0.00642747		0.0429757	0.000899203	0.0564865	0	0	0.0153045
denovo13552	0.038431	0.0770519	0.0551868	0	0.0189158	0.0445621		0.0291188	0.0934383	0.104954	0	0.0489432	0.130368
denovo11010	0.132397	0.119558	0	0	0	0		0.223322	0.195004	0	0	0	0
denovo36941	0	0	0	0.16809	0.0406123	0		0	0	0	0.0447934	0.051473	0
denovo33841	0.00387337	0.108136	0.0113748	0	0.0870774	0		0.00401444	0.0566996	0.00750534	0	0.157737	0
denovo31425	0	0.031231	0.199263	0	0	0		0	0.0244373	0.141257	0	0	0
denovo12268	0.194667	0	0	0	0	0		0.537499	0	0	0	0	0
denovo15543	0.0294843	0.176346	0.0199894	0	0	0		0.0253464	0.534999	0.0347036	0	0	0
denovo46042	0.00195996	0.219652	0.0189114	0	0.000255414	0		0.00348779	0.313039	0.0204285	0	0.000920909	0
denovo24081	0	0.0135392	0	0	0.173415	0		0	0.0113068	0	0	0.196626	0
denovo11106	0	0.190345	0	0	0	0		0	0.262125	0	0	0	0
denovo39975	0.0150123	0.0578879	0.130039	0	0	0.0215271		0.0156614	0.0723002	0.207586	0	0	0.076262
denovo8288	0.201688	0	0	0	0	0		0.11113	0	0	0	0	0
denovo12712	0.154536	0.0637552	0	0	0	0		0.225402	0.0699392	0	0	0	0
denovo22950	0.109626	0.0103551	0.0869157	0	0	0		0.0385182	0.0228041	0.0476571	0	0	0
denovo23372	0	0.221408	0	0	0.000557131	0		0	0.478444	0	0	0.00200876	0
denovo11730	0.0333368	0.197464	0	0	0	0		0.0353858	0.267394	0	0	0	0
denovo10919	0.198398	0.0238361	0	0	0.000291596	0.000347173		0.218926	0.0362671	0	0	0.00105137	0.00125175
denovo11110	0.0176182	0.0279469	0.17246	0	0	0		0.0183922	0.0386313	0.161153	0	0	0
denovo19392	0.0262217	0.133631	0.0603154	0	0	0		0.0223997	0.092083	0.0329664	0	0	0
denovo20047	0.00719179	0.000809745	0.156932	0	0	0.0572507		0.0125526	0.00198198	0.154331	0	0	0.0690543
denovo42391	0.0120508	0.0643901	0.137988	0	0	0.00300779		0.0126535	0.110519	0.135795	0	0	0.00771988
denovo27988	0.0202102	0.0159957	0.0421669	0.0375763	0.00152864	0.0641645		0.0283559	0.0175123	0.0621807	0.0306378	0.00366234	0.0594885
denovo9866	0	0	0	0	0	0.205261		0	0	0	0	0	0.366259
denovo13355	0	0	0	0.119392	0.0703115	0.00135719		0	0	0	0.0164145	0.138504	0.00489343
denovo19664	0.00646961	0.207123	0.000306882	0	0.000583192	0		0.0226065	0.264497	0.00110648	0	0.00210273	0
denovo5670	0.0185573	0.0614934	0.108795	0	0	0.0270037		0.0154744	0.0787179	0.115776	0	0	0.0963081
denovo19775	0.202792	0	0	0	0	0		0.187569	0	0	0	0	0
denovo20090	0	0	0.212068	0	0	0		0	0	0.195485	0	0	0
denovo35245	0.0585159	0	0.139506	0	0	0.00318456		0.039071	0	0.0828167	0	0	0.00906517
denovo7581	0.00974792	0	0.0271533	0	0	0.169851		0.00861806	0	0.0181566	0	0	0.176557
denovo33870	0.165986	0.0229219	0	0	0	0		0.17712	0.0396192	0	0	0	0
denovo11069	0.00582878	0.0153042	0.174195	0	0	0.0127787		0.00720282	0.020704	0.22121	0	0	0.04499
denovo3082	0	0	0	0.141466	0.0403151	0.00185081		0	0	0	0.0353648	0.045608	0.00585999
denovo3972	0	0	0.000352907	0.113817	0.00699481	0.0509234		0	0	0.00127242	0.0887915	0.00775067	0.0506392
denovo33641	0.0607759	0.0642724	0.0805573	0	0	0.00593767		0.0635628	0.077087	0.0525767	0	0	0.0188622
denovo14792	0.0727261	0.145901	0	0	0	0		0.110547	0.139967	0	0	0	0
denovo13326	0.00108548	0.197793	0	0	0	0		0.0028538	0.669875	0	0	0	0
denovo43011	0.00851589	0	0.196055	0	0	0		0.00457419	0	0.113588	0	0	0
denovo36992	0.0174582	0.000249394	0.10689	0	0.00215748	0.0684697		0.0156273	0.000899203	0.0800349	0	0.00613413	0.0922673
denovo2448	0.180884	0.00536703	0.00876135	0	0	0		0.177817	0.0121758	0.0101543	0	0	0
denovo30015	0.0336531	0.130282	0.0212501	0	0.00508438	0.0159542		0.035153	0.130542	0.0281023	0	0.0124779	0.0500036
denovo11103	0	0.169025	0.022318	0	0	0.0110756		0	0.061857	0.0499359	0	0	0.0226741
denovo46014	0	0.26184	0	0	0	0		0	0.691709	0	0	0	0
denovo3475	0.135522	0	0.0200464	0	0	0.0402011		0.0825591	0	0.0145434	0	0	0.0933228
denovo9756	0.0134551	0.0247629	0.17849	0	0.000583192	0		0.0146859	0.0819321	0.191743	0	0.00210273	0
denovo21912	0.0283937	0.168552	0	0	0.00779808	0		0.0281781	0.104204	0	0	0.0218625	0
denovo47632	0	0	0	0	0	0.190197		0	0	0	0	0	0.350786
denovo3322	0.188955	0	0	0	0	0		0.300721	0	0	0	0	0
denovo6027	0.176216	0	0	0	0	0		0.163343	0	0	0	0	0
denovo42654	0	0	0	0.131906	0.0410664	0.00130793		0	0	0	0.0368739	0.0448148	0.00392992
denovo20593	0.199894	0	0	0	0	0		0.497571	0	0	0	0	0
denovo11683	0.051268	0.0307556	0.0484148	0	0.0355355	0.00695298		0.048468	0.0175584	0.0353941	0	0.128125	0.0202412
denovo35445	0.0085128	0.194125	0	0	0.000510828	0		0.0127733	0.285495	0	0	0.00184182	0
denovo49462	0.126803	0.0247418	0.0313116	0	0	0.00559666		0.105472	0.026263	0.0266609	0	0	0.0165184
denovo376	0.0245119	0.06002	0.115296	0	0	0		0.0401656	0.0682536	0.10741	0	0	0
denovo1578	0	0	0.184554	0	0	0		0	0	0.0787267	0	0	0
denovo24789	0.0219851	0.0463642	0.114716	0	0	0		0.0664945	0.105963	0.144338	0	0	0
denovo15150	0.0084433	0.112763	0.059919	0.000368096	0	0		0.00849304	0.169961	0.0886821	0.00127512	0	0
denovo37072	0.0157133	0.0202852	0.155428	0	0	0		0.0204407	0.0367125	0.220602	0	0	0
denovo32191	0.169613	0.0324367	0	0	0	0		0.292658	0.0815954	0	0	0	0
denovo24590	0	0	0	0.141331	0.0256896	0.000271439		0	0	0	0.0579579	0.0308383	0.000978687
denovo20701	0.00741944	0.17625	0	0	0.00304107	0		0.0179155	0.4312	0	0	0.0100092	0
denovo44841	0.187748	0	0	0	0	0		0.351863	0	0	0	0	0
denovo38250	0.00557145	0.0414311	0.0894837	0	0	0.0513012		0.00754291	0.0769423	0.114823	0	0	0.178531
denovo5228	0.0424479	0.0295075	0	0.0946541	0.00459654	0		0.0368951	0.0196326	0	0.0475436	0.00912451	0
denovo36568	0	0	0	0.0423389	0	0.0935618		0	0	0	0.0289389	0	0.091642
denovo18571	0	0	0.000302728	0.00107614	0.0838802	0.0522399		0	0	0.0010915	0.0019627	0.0801407	0.062968
denovo2096	0	0.167502	0	0	0	0		0	0.0804394	0	0	0	0
denovo27599	0	0.18596	0	0	0	0		0	0.232638	0	0	0	0
denovo45511	0	0.00934351	0	0	0.137659	0		0	0.00900079	0	0	0.163807	0
denovo25753	0.000388346	0.164414	0.0250547	0	0	0		0.00145306	0.244694	0.0403364	0	0	0
denovo46643	0.149134	0.0419816	0	0	0	0		0.152544	0.0895506	0	0	0	0
denovo36829	0	0	0	0.022925	0.0801928	0.0324151		0	0	0	0.0189281	0.0505836	0.0392577
denovo29980	0.0156313	0.0161213	0.0969222	0	0	0.0442167		0.0111507	0.0139023	0.0617961	0	0	0.14689
denovo35672	0	0	0	0.00240962	0.118975	0.0177623		0	0	0	0.00533741	0.114531	0.0232272
denovo1782	0.0971216	0.0238168	0.0432988	0	0	0.010779		0.0717393	0.0202275	0.0284203	0	0	0.0305971
denovo45395	0.0259636	0.0224573	0.127915	0	0	0.000694346		0.0292491	0.033958	0.0691463	0	0	0.0025035
denovo32957	0	0.1689	0	0	0	0		0	0.0540774	0	0	0	0
denovo2893	0	0.0425574	0	0	0.10228	0		0	0.0391715	0	0	0.222912	0
denovo38670	0	0	0	0	0	0.168681		0	0	0	0	0	0.320346
denovo27616	0.163429	0	0	0	0	0		0.0773487	0	0	0	0	0
denovo47397	0	0.165541	0	0	0	0		0	0.0746759	0	0	0	0
denovo18846	0.049206	0.0294185	0.0470422	0	0.00316446	0.0419699		0.0319859	0.0187571	0.0210026	0	0.0104771	0.0839653
denovo1738	0.0534675	0.0457703	0.0578492	0	0.0181385	0		0.0333148	0.035425	0.0399576	0	0.0456224	0
denovo47008	0.0166031	0.0300739	0.0270771	0	0.0410184	0.0443825		0.0171129	0.0244648	0.0369899	0	0.0416356	0.0538898
denovo19181	0.0247712	0.03906	0.124844	0	0.00174958	0.00069911		0.0251311	0.134161	0.12487	0	0.00630819	0.00252068
denovo44613	0.0364523	0.00760983	0.00634292	0	0.0968099	0		0.0274105	0.00721122	0.00750348	0	0.349053	0
denovo39025	0.00573696	0.00830053	0.163891	0	0	0		0.0106885	0.00928284	0.178093	0	0	0
denovo19260	0.0512018	0.0446728	0.0818448	0	0	0		0.0832787	0.080448	0.131117	0	0	0
denovo10157	0	0	0	0	0.113079	0		0	0	0	0	0.403682	0
denovo31186	0.024162	0.0179518	0.137879	0	0	0.000347173		0.0486887	0.0239466	0.226396	0	0	0.00125175
denovo9393	0	0	0	0.122909	0.0291037	0.000230185		0	0	0	0.0658392	0.0284594	0.000829942
denovo44996	0	0	0	0.00767755	0.110767	0.0165097		0	0	0	0.0254264	0.0923695	0.028187
denovo8387	0.00431578	0.151726	0	0	0	0		0.00599176	0.282923	0	0	0	0
denovo1653	0.00954276	0.0252047	0	0	0.0952431	0		0.00949285	0.0219431	0	0	0.223491	0
denovo33468	0.104822	0.0623882	0	0	0.000287337	0		0.198365	0.0600303	0	0	0.00103601	0
denovo31870	0.0166975	0.0235436	0.124245	0	0	0		0.0117523	0.0200553	0.1637	0	0	0
denovo15551	0	0	0.0326883	0	0	0.127995		0	0	0.020808	0	0	0.133864
denovo14602	0	0.0745451	0.0795681	0	0.00390662	0		0	0.0858733	0.066593	0	0.0115614	0
denovo3987	0	0	0	0.0253678	0.0716042	0.0265856		0	0	0	0.017416	0.056098	0.0308261
denovo42341	0.0520981	0.0455964	0.0607156	0	0.00306498	0		0.0362592	0.038033	0.0804779	0	0.00557762	0
denovo46783	0	0.14511	0	0	0.00472149	0		0	0.0845826	0	0	0.0170236	0
denovo47299	0.00639895	0.0816696	0.0100044	0	0.0508576	0		0.00447943	0.0387408	0.00717123	0	0.0919305	0
denovo37931	0.00029351	0.0450808	0	0.000301136	0.0980112	0		0.00109821	0.0229786	0	0.00104317	0.291775	0
denovo39055	0	0	0	0	0	0.102271		0	0	0	0	0	0.367846
denovo30427	0	0.00300936	0.140466	0	0	0.0131908		0	0.00708278	0.125235	0	0	0.0400792
denovo5399	0	0	0.15606	0	0	0		0	0	0.0984883	0	0	0
denovo18733	0.0204425	0.101136	0.0172878	0	0.0127392	0		0.0403107	0.189162	0.0198466	0	0.0418129	0
denovo19790	0	0	0	0	0.0757319	0.043855		0	0	0	0	0.0573735	0.0531847
denovo5500	0	0	0	0	0	0.100253		0	0	0	0	0	0.153589
denovo29687	0.148221	0	0.00352301	0	0	0		0.140198	0	0.00607674	0	0	0
denovo36919	0	0	0.157154	0	0.0002485	0		0	0	0.0795866	0	0.000895978	0
denovo36414	0.0120157	0.0122791	0.0343759	0.0274214	0.00175712	0.0464034		0.0160264	0.012138	0.0492236	0.0208004	0.00302075	0.0361817
denovo14081	0.0674023	0.0876646	0	0	0	0		0.0792344	0.0990488	0	0	0	0
denovo30345	0.0238014	0.0613554	0.0692113	0	0	0		0.021105	0.0619367	0.0948966	0	0	0
denovo5931	0.14237	0	0	0	0	0		0.1372	0	0	0	0	0
denovo8423	0.105421	0.0160152	0.0211297	0	0	0		0.0655002	0.0202478	0.0164349	0	0	0
denovo21090	0	0.123451	0	0	0	0		0	0.4016	0	0	0	0
denovo34177	0.146564	0	0	0	0	0		0.0399473	0	0	0	0	0
denovo15392	0	0	0	0.11128	0.0265201	0.000814317		0	0	0	0.0530135	0.0295272	0.00293606
denovo30892	0	0.000374796	0	0.00226832	0.0347363	0.0839806		0	0.00135135	0	0.00407021	0.125244	0.207291
denovo17791	0.152802	0	0	0	0	0		0.218996	0	0	0	0	0
denovo38075	0.00569841	0.0072143	0.0563751	0	0	0.0525766		0.00635261	0.010285	0.0473896	0	0	0.17394
denovo26996	0	0	0	0	0.107585	0.00795852		0	0	0	0	0.119665	0.0195101
denovo45379	0.0463989	0.0235717	0	0.0751334	0.00325368	0		0.0390783	0.0218202	0	0.0716	0.00478054	0
denovo6843	0.0168158	0.0133962	0.0318317	0.0233548	0.00183036	0.0414762		0.0271448	0.0115065	0.0466321	0.0192394	0.00454081	0.0419707
denovo19309	0.0142489	0.0271702	0.0656024	0	0.00668557	0.0323494		0.0140781	0.0180979	0.0309377	0	0.0241052	0.0549899
denovo16015	0.133731	0.0172007	0	0	0	0		0.106738	0.0317209	0	0	0	0
denovo30443	0	0	0	0	0	0.0943716		0	0	0	0	0	0.134658
denovo49236	0.0701699	0.0343378	0.0279812	0	0.00540204	0.00512488		0.0439798	0.0291404	0.0338912	0	0.0111141	0.00903521
denovo30250	0	0	0	0.00719429	0.0437142	0.055025		0	0	0	0.008376	0.039237	0.0721196
denovo17523	0.0342257	0.0243429	0.000306882	0.0808108	0.00180326	0.00163187		0.0316031	0.0232499	0.00110648	0.0687991	0.00367179	0.00281504
denovo23860	0	0	0	0.00412931	0.0903858	0.0126678		0	0	0	0.00434394	0.075081	0.0188656
denovo34214	0	0.18783	0	0	0	0		0	0.446385	0	0	0	0
denovo9546	0	0	0.13909	0	0	0.000413454		0	0	0.102281	0	0	0.00149073
denovo13057	0	0.137957	0	0	0	0		0	0.0404501	0	0	0	0
denovo41465	0	0	0	0	0.0497801	0.0547426		0	0	0	0	0.113691	0.156551
denovo5250	0.0126103	0.0137232	0.118035	0	0	0.000271439		0.0185478	0.0417354	0.107712	0	0	0.000978687
denovo25442	0	0	0	0.00352692	0.112485	0.000910027		0	0	0	0.00879158	0.349029	0.00180992
denovo30149	0.0284351	0.0578079	0.0483751	0	0.00389941	0.00679731		0.0212084	0.0717527	0.034388	0	0.00902552	0.0140301
denovo34280	0.00548227	0.0728229	0.00216497	0	0.0501725	0.00111256		0.00754325	0.0516098	0.00388836	0	0.0854723	0.00281954
denovo9593	0	0	0	0.089676	0.0366647	0.00176038		0	0	0	0.137104	0.0285261	0.00319453
denovo39882	0.0142476	0.0135346	0.0282577	0.021134	0.000745499	0.0446917		0.0121789	0.0130298	0.0327998	0.0140874	0.00268794	0.03204
denovo9962	0.133213	0.0129696	0	0	0.000255414	0		0.156583	0.0236122	0	0	0.000920909	0
denovo11277	0.0149683	0	0.053393	0	0	0.0575225		0.0185101	0	0.0430319	0	0	0.132317
denovo32110	0.0136875	0.0682916	0.0199432	0	0.00179143	0.0334509		0.0146334	0.128257	0.0172781	0	0.00363506	0.120609
denovo649	0.136098	0	0	0	0	0		0.281847	0	0	0	0	0
denovo37345	0.0317093	0.11025	0	0	0	0		0.0337506	0.167624	0	0	0	0
denovo27230	0.00296179	0.0170496	0.116301	0	0	0		0.004444	0.0191317	0.0973103	0	0	0
denovo11244	0.0308099	0.0232633	0.0495414	0	0.0248276	0.0020878		0.0213921	0.0218739	0.0269228	0	0.0792658	0.00541483
denovo44388	0	0	0	0	0.0551476	0.0431276		0	0	0	0	0.044991	0.0601517
denovo17516	0	0	0	0.00143938	0.061406	0.0409241		0	0	0	0.00285273	0.070468	0.063584
denovo19997	0.000900228	0.0729112	0.0630924	0	0	0		0.00336834	0.0878904	0.0752903	0	0	0
denovo47363	0.000324307	0.125273	0	0	0	0		0.00121344	0.0626878	0	0	0	0
denovo10093	0.0142642	0.00827021	0.0271199	0.0243557	0.0002485	0.0410212		0.0166101	0.0103726	0.0342155	0.0155742	0.000895978	0.0239467
denovo1631	0	0	0	0.00208532	0.0160755	0.0993561		0	0	0	0.00340355	0.0141226	0.0796986
denovo34593	0	0	0	0	0	0.0850544		0	0	0	0	0	0.120743
denovo45229	0.0634223	0.0527228	0.0184286	0	0	0		0.0588651	0.0338858	0.0197373	0	0	0
denovo21262	0.0144185	0.0268539	0.0151929	0	0.0304664	0.0324354		0.0126725	0.0233166	0.0181038	0	0.0288991	0.0357814
denovo25355	0.033643	0.0204499	0	0.0708521	0.00196552	0		0.0317647	0.0149308	0	0.0632626	0.00351208	0
denovo41855	0.112711	0.0159156	0	0	0.0002485	0		0.146686	0.0177247	0	0	0.000895978	0
denovo33769	0.000336641	0	0.135649	0	0	0		0.0012596	0	0.113655	0	0	0
denovo42275	0.118086	0	0	0	0	0		0.108114	0	0	0	0	0
denovo27306	0.0454812	0.0831485	0	0	0	0		0.0342448	0.0668064	0	0	0	0
denovo21986	0	0	0	0.114255	0	0.00258405		0	0	0	0.0872813	0	0.00371783
denovo28979	0	0	0	0	0.0591313	0.0336535		0	0	0	0	0.0470599	0.0371851
denovo32706	0.00301488	0	0.00232252	0	0	0.117861		0.0040518	0	0.00322624	0	0	0.128089
denovo20990	0.0402433	0.0107423	0.0666783	0	0	0		0.0346301	0.016468	0.0690499	0	0	0
denovo26635	0.00398352	0.00823397	0.109916	0	0	0		0.00606495	0.0209465	0.0800405	0	0	0
denovo41290	0	0	0	0	0.0444094	0.0453801		0	0	0	0	0.118619	0.140695
denovo14112	0.016741	0	0.112072	0	0	0		0.060164	0	0.110123	0	0	0
denovo43666	0	0	0.00101522	0	0	0.121932		0	0	0.00193742	0	0	0.151684
denovo11496	0	0	0	0.0868932	0.0237688	0.000542878		0	0	0	0.0229874	0.0308664	0.00195737
denovo41698	0	0	0	0.112205	0	0.00112279		0	0	0	0.0637343	0	0.00282512
denovo10719	0.0596729	0.0644071	0	0	0	0		0.0423315	0.0295961	0	0	0	0
denovo22062	0	0.0072919	0	0	0.0952451	0		0	0.00594137	0	0	0.113149	0
denovo37415	0.0168813	0.0933527	0.0127295	0	0	0		0.0194497	0.228029	0.0237874	0	0	0
denovo42914	0.00178577	0	0.00276786	0	0	0.114643		0.00253169	0	0.00274546	0	0	0.143074
denovo47473	0.0417024	0.032752	0.0478632	0	0	0.00138869		0.0301127	0.0163427	0.0283442	0	0	0.005007
denovo46646	0.114876	0	0	0	0	0		0.056261	0	0	0	0	0
denovo31162	0	0	0	0.000307526	0.048234	0.0395776		0	0	0	0.0010653	0.0384729	0.0358399
denovo12034	0	0.125166	0	0	0	0		0	0.262004	0	0	0	0
denovo29902	0.00803793	0.0127111	0.105505	0	0	0		0.0124203	0.0150078	0.143887	0	0	0
denovo37576	0	0	0	0	0.0187051	0.0625499		0	0	0	0	0.0610513	0.0862867
denovo6777	0	0.116529	0	0	0	0		0	0.195065	0	0	0	0
denovo38588	0	0	0	0.00251203	0.0308868	0.051637		0	0	0	0.00443844	0.028843	0.0763582
denovo30605	0	0.110021	0	0	0	0		0	0.0641933	0	0	0	0
denovo21270	0.0129305	0.0611689	0.0467033	0	0	0		0.0131396	0.0381802	0.0683095	0	0	0
denovo6945	0	0	0.0841156	0	0	0.0355762		0	0	0.0547774	0	0	0.103033
denovo3741	0.0364348	0.0343772	0.0176793	0	0.00939762	0.0178733		0.0246524	0.0162282	0.0143067	0	0.025885	0.0545786
denovo13860	0.0868723	0.0134785	0.0171725	0	0.000848727	0		0.083785	0.0187155	0.0200929	0	0.00218827	0
denovo22865	0.00822163	0.0354523	0.0774406	0	0	0.00138869		0.0110127	0.0454937	0.0944831	0	0	0.005007
denovo6824	0	0.113722	0	0	0	0		0	0.0339795	0	0	0	0
denovo8178	0.106759	0	0	0	0	0		0.0959851	0	0	0	0	0
denovo49207	0.0162814	0	0.0928044	0	0	0		0.0250314	0	0.116461	0	0	0
denovo43751	0	0	0.0903191	0	0	0.0284234		0	0	0.0585225	0	0	0.0880488
denovo45352	0.00826912	0.0566055	0.0517174	0	0	0		0.00917689	0.0681334	0.0662021	0	0	0
denovo39499	0	0	0	0.0543252	0.0427186	0.000230185		0	0	0	0.0410095	0.0314998	0.000829942
denovo19105	0.0526035	0.0655802	0	0	0	0		0.0837112	0.163959	0	0	0	0
denovo24988	0.00271388	0.0977829	0.0183127	0	0	0		0.00475767	0.155016	0.0314125	0	0	0
denovo23707	0.00221212	0.0452869	0.0682433	0	0	0		0.00407346	0.0562825	0.0803108	0	0	0
denovo11775	0	0	0	0	0.0409788	0.0426573		0	0	0	0	0.0934991	0.129931
denovo27225	0.00316852	0.0519008	0.0425827	0.000317376	0	0		0.00854344	0.0794823	0.147923	0.00109942	0	0
denovo2193	0.0163193	0.09836	0	0	0.000874789	0		0.0311104	0.056908	0	0	0.0031541	0
denovo33630	0.102573	0	0	0	0	0		0.18152	0	0	0	0	0
denovo42978	0.00291522	0.0597297	0.001637	0	0.0414899	0		0.00488837	0.0337514	0.00332745	0	0.0783035	0
denovo40732	0.000460443	0.107991	0.0120687	0	0	0		0.00172282	0.162	0.0133331	0	0	0
denovo2687	0.00118422	0.0374139	0.0790962	0	0	0		0.00310958	0.0335233	0.100041	0	0	0
denovo32234	0.0242001	0.0180962	0	0.0657129	0.00306297	0		0.0339306	0.0178251	0	0.061561	0.00464741	0
denovo33410	0	0.143527	0	0	0	0		0	0.325372	0	0	0	0
denovo3464	0	0.105983	0	0	0	0		0	0.284274	0	0	0	0
denovo28690	0	0.0606967	0.0476443	0	0	0		0	0.133889	0.0784019	0	0	0
denovo49179	0.0808482	0.0432058	0	0	0	0		0.168174	0.0723402	0	0	0	0
denovo38580	0	0	0	0.0154253	0.0434442	0.0242396		0	0	0	0.0160196	0.0385407	0.0251363
denovo840	0.00362178	0	0.0483424	0	0.000943751	0.0548796		0.00466626	0	0.0612969	0	0.0023904	0.0807073
denovo40279	0.0294239	0	0.0320225	0	0.0183622	0.0187279		0.0206974	0	0.0270592	0	0.0624254	0.0457662
denovo1833	0.0224184	0.00138494	0.0855362	0	0	0.00165382		0.0252413	0.00217953	0.0419532	0	0	0.00596292
denovo13605	0.0224689	0.032693	0.0387256	0	0	0		0.0326427	0.0873737	0.0698772	0	0	0
denovo26149	0.000367053	0.000759699	0.0338711	0.000913116	0	0.0510719		0.00137339	0.00188537	0.0451232	0.00227604	0	0.0402313
denovo34556	0.00630983	0.104671	0	0	0.000874789	0		0.00742735	0.11668	0	0	0.0031541	0
denovo48149	0.0177331	0.0226767	0.0675943	0	0	0		0.0121345	0.0148541	0.0346915	0	0	0
denovo36403	0.095682	0	0	0	0	0		0.220532	0	0	0	0	0
denovo19650	0.00114375	0.00486873	0.0454979	0	0	0.0598812		0.00311732	0.00698933	0.0464261	0	0	0.143562
denovo34271	0	0	0	0	0.0284651	0.0519489		0	0	0	0	0.0545698	0.164353
denovo42830	0.11114	0	0	0	0	0		0.265091	0	0	0	0	0
denovo39428	0	0	0.103268	0	0	0		0	0	0.0695361	0	0	0
denovo32296	0.0305447	0.0142543	0.000306882	0.0531636	0.00378127	0		0.0404605	0.0163936	0.00110648	0.0382338	0.00737208	0
denovo24676	0	0	0.109271	0	0	0		0	0	0.0640336	0	0	0
denovo408	0.0025299	0.0521923	0.00514759	0	0.0350389	0		0.00457226	0.0335348	0.00514701	0	0.0670627	0
denovo17438	0	0	0	0	0.0866086	0		0	0	0	0	0.250035	0
denovo42044	0.00749086	0.00394409	0.0938488	0	0	0		0.00810294	0.00413991	0.0603419	0	0	0
denovo39968	0.0820469	0.0251306	0	0	0	0		0.07238	0.0360804	0	0	0	0
denovo2104	0	0	0	0.00214647	0.0779432	0.00295774		0	0	0	0.00636736	0.0786358	0.00604522
denovo1063	0.0087078	0.0133758	0.0854591	0	0	0		0.0172498	0.0181827	0.0559884	0	0	0
denovo25615	0	0	0	0	0.0441917	0.03234		0	0	0	0	0.0379756	0.0448274
denovo10435	0	0.00353721	0.0958254	0	0	0		0	0.00682125	0.0745216	0	0	0
denovo21491	0.00537725	0	0.0964702	0	0	0		0.0100352	0	0.085517	0	0	0
denovo9949	0.00369049	0.11198	0	0	0	0		0.00474156	0.145642	0	0	0	0
denovo15809	0.096426	0.00354477	0	0	0	0		0.129814	0.00866945	0	0	0	0
denovo38403	0.0896544	0	0.00346556	0	0	0		0.0671064	0	0.00498565	0	0	0
denovo43892	0.107167	0	0	0	0	0		0.090591	0	0	0	0	0
denovo49479	0.0172659	0	0.00192944	0.0038878	0	0.070475		0.0157292	0	0.00259072	0.0123566	0	0.0344982
denovo38986	0	0	0	0.000669232	0.0494129	0.0276733		0	0	0	0.00157235	0.0451814	0.0422373
denovo20710	0.0949353	0	0.000980824	0	0	0		0.0463286	0	0.00187496	0	0	0
denovo29370	0.0146614	0.0177538	0.0694505	0	0	0		0.0166036	0.0100495	0.0471085	0	0	0
denovo32973	0.00180112	0.0508129	0.0058954	0	0.0324247	0		0.00330615	0.0304709	0.00506189	0	0.0582489	0
denovo5888	0	0.097681	0	0	0.000344823	0		0	0.0372586	0	0	0.00124328	0
denovo48505	0.0974672	0	0	0	0	0		0.0453064	0	0	0	0	0
denovo8296	0.0939276	0	0	0	0	0		0.0459608	0	0	0	0	0
denovo24433	0.018485	0.094581	0	0	0.00252012	0		0.0415843	0.188872	0	0	0.00801621	0
denovo49189	0	0.0281855	0	0	0.061447	0		0	0.0135631	0	0	0.197805	0
denovo3388	0.0290523	0.0143354	0.0553517	0	0	0.00353801		0.0420469	0.0181469	0.0455076	0	0	0.0112401
denovo41068	0.0264988	0.075034	0	0	0	0		0.0273236	0.124302	0	0	0	0
denovo42707	0.037225	0.0682672	0	0	0	0		0.0618849	0.0607793	0	0	0	0
denovo31729	0.00995425	0.00467241	0.0858236	0	0	0		0.0116946	0.00579004	0.13844	0	0	0
denovo10386	0.0292744	0.0108543	0.0639548	0	0	0		0.0326454	0.0124126	0.0858363	0	0	0
denovo39268	0	0	0	0	0	0.0639524		0	0	0	0	0	0.0930491
denovo32281	0.0569472	0.0365	0	0	0	0		0.0575052	0.0537556	0	0	0	0
denovo39084	0.00577727	0.0897159	0	0	0.00176024	0		0.00926584	0.256069	0	0	0.00433899	0
denovo36552	0	0	0.0981643	0	0	0		0	0	0.0739167	0	0	0
denovo8799	0	0.0924215	0	0	0	0		0	0.0580814	0	0	0	0
denovo42938	0.0458918	0.0282815	0.0295457	0	0	0		0.0899881	0.0416366	0.050479	0	0	0
denovo12887	0.010797	0	0.00216817	0	0	0.08342		0.00722318	0	0.00307906	0	0	0.0949212
denovo14966	0.0142869	0.0816659	0	0	0	0		0.0204667	0.106458	0	0	0	0
denovo33674	0.00711796	0.0117939	0.0149271	0.0232655	0.0014148	0.02736		0.00577836	0.0170142	0.0201564	0.0204011	0.00296916	0.0233559
denovo19106	0.0220043	0.0115537	0.0321789	0	0.0027979	0.0284777		0.0095205	0.0117726	0.0494758	0	0.00535832	0.0973461
denovo28261	0	0.017718	0.0805942	0	0.000745499	0.000413454		0	0.0204796	0.050529	0	0.00268794	0.00149073
denovo6794	0	0	0.0873466	0	0	0.00104867		0	0	0.217993	0	0	0.00378102
denovo22767	0	0	0.0718276	0	0	0.0276825		0	0	0.0515778	0	0	0.0823831
denovo16812	0.0956547	0	0	0	0	0		0.192091	0	0	0	0	0
denovo46705	0.0489664	0.0507495	0	0	0	0		0.0369578	0.0525576	0	0	0	0
denovo27712	0.0997769	0	0	0	0	0		0.0894253	0	0	0	0	0
denovo35944	0	0	0	0	0.0310609	0.0411503		0	0	0	0	0.0562468	0.120899
denovo42233	0.087932	0	0	0	0	0		0.0444329	0	0	0	0	0
denovo35411	0	0	0	0.00220282	0.011932	0.0502769		0	0	0	0.0056028	0.0347933	0.0685001
denovo40608	0.018551	0.021991	0.0323925	0	0.000291596	0.0242763		0.0150446	0.0253566	0.0209498	0	0.00105137	0.0395143
denovo4401	0.000367053	0	0.0897053	0	0	0.000222173		0.00137339	0	0.0656259	0	0	0.000801057
denovo14406	0.0110052	0.0153259	0.0136676	0	0.019296	0.0284845		0.0104096	0.0167669	0.0180412	0	0.0250592	0.0311981
denovo3119	0.0234743	0.0070035	0.0380417	0	0.00283629	0.0220139		0.0229352	0.0064593	0.0429452	0	0.00604136	0.0727051
denovo12001	0.0025003	0.00407068	0	0	0.0630064	0		0.00431731	0.00520067	0	0	0.116571	0
denovo17177	0	0.089844	0	0	0	0		0	0.122598	0	0	0	0
denovo33995	0.0247131	0.0842275	0	0	0	0		0.0430869	0.164859	0	0	0	0
denovo40727	0.0290594	0.0120886	0.0305982	0	0.000291596	0.0257132		0.0209692	0.0119076	0.02313	0	0.00105137	0.0581999
denovo15781	0.0852946	0.00565751	0	0	0	0		0.165492	0.0104685	0	0	0	0
denovo27066	0.0226516	0.0481858	0.0187175	0	0.00377965	0.00139822		0.0252418	0.0268461	0.00896793	0	0.010379	0.00504135
denovo42173	0.0238432	0.0663593	0	0	0	0		0.0360008	0.157823	0	0	0	0
denovo41430	0	0	0	0.000368096	0.0731805	0.000233504		0	0	0	0.00127512	0.06005	0.000841909
denovo46074	0.0275714	0.02646	0.0360191	0	0	0		0.0172252	0.0195723	0.0321676	0	0	0
denovo12484	0	0	0	0.0707149	0.0123665	0.000222173		0	0	0	0.0252199	0.016741	0.000801057
denovo30654	0.0465125	0.0259638	0.0198267	0	0.0002485	0		0.043011	0.0277343	0.0179077	0	0.000895978	0
denovo22059	0.00266063	0	0.00869671	0	0	0.0780379		0.00844259	0	0.00942477	0	0	0.185012
denovo48262	0.0622573	0.0309965	0	0	0.00278565	0		0.067038	0.0213535	0	0	0.0100438	0
denovo2513	0.0894878	0	0	0	0	0		0.0374615	0	0	0	0	0
denovo33787	0	0	0	0.0833514	0	0.00184385		0	0	0	0.0356429	0	0.00328
denovo17227	0	0.0869478	0	0	0	0		0	0.149397	0	0	0	0
denovo38327	0.00325038	0.0687272	0	0	0.016903	0		0.00466211	0.0528244	0	0	0.0356863	0
denovo20964	0.0711133	0.0130411	0	0	0	0		0.0306503	0.0221443	0	0	0	0
denovo28123	0	0.0856853	0	0	0	0		0	0.164085	0	0	0	0
denovo15049	0.00859553	0.00687164	0.0192213	0.00982543	0.0002485	0.0327135		0.0106744	0.0072665	0.0347891	0.00741363	0.000895978	0.027564
denovo7281	0.0194134	0.0421533	0.0351789	0	0	0		0.0196402	0.0696441	0.0634288	0	0	0
denovo526	0.0614812	0.0232336	0.00214509	0	0	0.000698002		0.058827	0.035559	0.00664143	0	0	0.0017038
denovo26279	0.0688422	0.0193479	0	0	0	0		0.0976471	0.0269287	0	0	0	0
denovo16978	0	0	0	0.059268	0.0201786	0.000271439		0	0	0	0.0248043	0.0291162	0.000978687
denovo42198	0.00360091	0.00840957	0.0746311	0	0.0002485	0.00300688		0.0134734	0.0251282	0.0456335	0	0.000895978	0.00934532
denovo13662	0.0823061	0	0	0	0	0		0.0738345	0	0	0	0	0
denovo31298	0.00307219	0.00532636	0.0850969	0	0	0		0.00546581	0.00895537	0.0981546	0	0	0
denovo22707	0	0.0851016	0	0	0	0		0	0.0509418	0	0	0	0
denovo39247	0.0137119	0	0.000449685	0	0	0.0728944		0.00933026	0	0.00162136	0	0	0.084562
denovo23885	0	0	0	0.075759	0.00559928	0.000723797		0	0	0	0.0331577	0.0107901	0.00138256
denovo37449	0	0	0.0695363	0	0	0.0216762		0	0	0.0460276	0	0	0.0625619
denovo7312	0.0300525	0.0212229	0.0148264	0	0.00163732	0.0215952		0.0290231	0.0119875	0.0122233	0	0.00312022	0.044209
denovo589	0.0133991	0.0187101	0.0237167	0	0.00963715	0.0199043		0.0113165	0.0155618	0.0217682	0	0.0214866	0.0528279
denovo19833	0.0753827	0	0.00599529	0	0	0.000347173		0.0434844	0	0.006356	0	0	0.00125175
denovo30990	0	0	0.0839004	0	0	0.000826908		0	0	0.0755488	0	0	0.00298146
denovo31144	0	0.0896695	0	0	0	0		0	0.194294	0	0	0	0
denovo32405	0.0739152	0	0	0	0	0		0.201463	0	0	0	0	0
denovo44641	0.0043465	0.0837194	0	0	0.0011302	0		0.01209	0.105929	0	0	0.00321127	0
denovo31882	0	0.0719438	0.00927411	0	0	0		0	0.0567972	0.0112664	0	0	0
denovo41064	0.0050699	0.0335948	0.0438799	0	0.000816236	0.00451325		0.00747712	0.0285823	0.0337878	0	0.00214362	0.0162727
denovo27174	0.0826367	0	0	0	0	0		0.153138	0	0	0	0	0
denovo3250	0.0136981	0.0252662	0.0387519	0	0.000496999	0.00555476		0.0101718	0.0202882	0.0532847	0	0.00179196	0.020028
denovo16690	0.00787204	0.0440873	0.0279351	0	0	0.00716563		0.00790084	0.0543626	0.0203124	0	0	0.024981
denovo22622	0	0	0.0833824	0	0	0		0	0	0.0389318	0	0	0
denovo5435	0.0110716	0.0667218	0.00758143	0	0	0		0.0275035	0.0344244	0.0113646	0	0	0
denovo20139	0.0767607	0	0	0	0.000703297	0		0.043826	0	0	0	0.00253577	0
denovo38740	0	0.0823819	0	0	0	0		0	0.110204	0	0	0	0
denovo25452	0	0.0171716	0.0597683	0	0	0.0048628		0	0.0204925	0.0328843	0	0	0.0162164
denovo5573	0.0840145	0.000718907	0	0	0	0		0.0870317	0.00259206	0	0	0	0
denovo6535	0.00235632	0.0656105	0	0	0.0106305	0		0.00435468	0.112509	0	0	0.0246297	0
denovo32153	0	0.080301	0	0	0	0		0	0.117575	0	0	0	0
denovo14916	0.0121288	0.00752006	0.0399087	0	0	0.0256908		0.00920503	0.00972892	0.0426892	0	0	0.0926295
denovo33583	0.0763046	0	0	0	0	0		0.0397757	0	0	0	0	0
denovo39440	0.0379771	0.00994626	0.0345569	0	0	0		0.0548384	0.0197906	0.063301	0	0	0
denovo23822	0.0196674	0.0288715	0.0302827	0	0.000993999	0		0.013211	0.0358399	0.021945	0	0.00358391	0
denovo5507	0.00705797	0.00495742	0.0168412	0.0156052	0.000992523	0.0245039		0.0100446	0.0113118	0.0233039	0.0164286	0.00189294	0.0255336
denovo21085	0	0.00150911	0.0699362	0	0	0.010173		0	0.00544117	0.0689944	0	0	0.0325884
denovo6785	0.0781553	0	0	0	0	0		0.0665836	0	0	0	0	0
denovo20509	0.0453811	0.0344002	0	0	0	0		0.0289411	0.0464162	0	0	0	0
denovo47772	0.0686535	0.0130228	0.000608304	0	0	0		0.0855252	0.0205977	0.00219327	0	0	0
denovo42494	0.0847388	0	0	0	0	0		0.152894	0	0	0	0	0
denovo35772	0	0	0	0	0.03515	0.0221773		0	0	0	0	0.105993	0.043485
denovo15033	0	0	0	0	0	0.0561576		0	0	0	0	0	0.139569
denovo22377	0	0	0	0	0.00387093	0.0469889		0	0	0	0	0.00698034	0.0842257
denovo14379	0.0484033	0.0148252	0.0125252	0	0	0.00448171		0.0305108	0.0159063	0.0213011	0	0	0.0148554
denovo8031	0	0	0	0.0572645	0.0145578	0.000222173		0	0	0	0.0127475	0.0179753	0.000801057
denovo39109	0.0193178	0.0139737	0.0487824	0	0	0		0.0302883	0.0230428	0.0519314	0	0	0
denovo4629	0.0046836	0	0.00160518	0	0	0.0717547		0.00441701	0	0.00395172	0	0	0.0798318
denovo21701	0.0734031	0.00295533	0	0	0	0		0.0380275	0.00780252	0	0	0	0
denovo4529	0.0283213	0.0418215	0.00844029	0	0.000544551	0		0.0218492	0.0239851	0.00989508	0	0.00133521	0
denovo19983	0.0233869	0.043544	0.014068	0	0	0		0.029008	0.0529868	0.0200488	0	0	0
denovo30728	0	0	0.0319968	0	0	0.0454303		0	0	0.0238501	0	0	0.0617157
denovo40825	0.00887318	0.0136441	0.0540961	0	0.000993999	0.00139822		0.0112849	0.0199922	0.0366386	0	0.00358391	0.00504135
denovo25967	0.0191379	0.0127038	0.0502944	0	0.000255414	0		0.03147	0.0136639	0.0741412	0	0.000920909	0
denovo48510	0.011286	0.0126478	0.0130807	0	0.0152892	0.0189362		0.0105109	0.0102884	0.0184117	0	0.0171456	0.0211073
denovo35515	0.0236518	0	0	0.0102551	0	0.0380553		0.0260562	0	0	0.0316324	0	0.0228702
denovo3320	0.0659472	0.0120725	0	0	0	0		0.0575853	0.0203632	0	0	0	0
denovo28628	0	0	0	0.06832	0	0.00223257		0	0	0	0.0308653	0	0.00441786
denovo522	0	0	0	0	0.0231046	0.0346757		0	0	0	0	0.0360761	0.103755
denovo8593	0.0717391	0	0	0	0	0		0.0659746	0	0	0	0	0
denovo48247	0.0691581	0.000356852	0	0	0	0		0.131603	0.00128665	0	0	0	0
denovo27501	0	0	0	0	0.021368	0.0345785		0	0	0	0	0.0424192	0.104992
denovo38054	0	0	0	0	0	0.0480996		0	0	0	0	0	0.0721759
denovo42935	0.00387642	0.0231829	0.0283071	0	0.00940567	0.0142493		0.00621123	0.0237564	0.0289253	0	0.0214013	0.0311251
denovo28381	0.0716059	0.00511852	0	0	0	0		0.0601418	0.00412048	0	0	0	0
denovo35695	0	0.00431855	0	0	0.0598453	0		0	0.00401048	0	0	0.0325455	0
denovo39999	0	0	0	0.000402052	0.0331441	0.0209509		0	0	0	0.00139275	0.0301569	0.0346206
denovo19631	0.0605346	0	0.00649749	0	0.0012425	0.000349555		0.0351119	0	0.00509222	0	0.00447989	0.00126034
denovo13686	0	0	0.0726852	0	0	0		0	0	0.0414602	0	0	0
denovo3588	0.0487463	0.0327909	0	0	0.000255414	0		0.075238	0.0520297	0	0	0.000920909	0
denovo14274	0.0128258	0.00111655	0.057154	0	0.000498457	0.0038189		0.0194453	0.00215005	0.0278253	0	0.00121716	0.0137692
denovo5191	0.0115259	0.0149686	0.0344445	0	0.00174958	0.013093		0.00990335	0.0307776	0.0369108	0	0.00630819	0.0337414
denovo12984	0.000312762	0.0644459	0	0	0.00204117	0		0.00117025	0.0648778	0	0	0.00735956	0
denovo10172	0	0	0	0	0	0.0741474		0	0	0	0	0	0.0868901
denovo26514	0.00260042	0.00138106	0.00108894	0	0	0.0583667		0.0027757	0.00219475	0.00209984	0	0	0.103133
denovo17626	0.0657863	0.0130793	0	0	0	0		0.109324	0.0266287	0	0	0	0
denovo21334	0	0.00207217	0.0325296	0.000333881	0	0.0412506		0	0.00747131	0.0344292	0.0011566	0	0.0993205
denovo32072	0	0.0558078	0.0116204	0	0.00304039	0.00435667		0	0.0409379	0.00963825	0	0.00613343	0.00691607
denovo21667	0.0643837	0	0.00113869	0	0	0		0.0406947	0	0.00220228	0	0	0
denovo15539	0.0676093	0	0	0	0	0		0.0323822	0	0	0	0	0
denovo42949	0	0.0710581	0	0	0	0		0	0.0410455	0	0	0	0
denovo12366	0	0	0.072564	0	0	0		0	0	0.0423052	0	0	0
denovo1974	0.00773164	0.00429999	0.0607417	0	0	0		0.0182902	0.00741407	0.0792636	0	0	0
denovo6884	0	0.0757268	0	0	0	0		0	0.14908	0	0	0	0
denovo19147	0.071371	0	0	0	0	0		0.0721118	0	0	0	0	0
denovo49354	0	0	0.0698074	0	0	0		0	0	0.0508968	0	0	0
denovo39029	0	0.0173773	0.0492072	0	0	0		0	0.0157989	0.0641376	0	0	0
denovo31369	0.0429634	0.0189365	0.00791279	0	0.000255414	0.00442977		0.0527011	0.011113	0.00610585	0	0.000920909	0.0108732
denovo48998	0	0	0.0598568	0	0	0.0157676		0	0	0.0335653	0	0	0.0387548
denovo15779	0	0	0	0	0.025861	0.0253755		0	0	0	0	0.0681442	0.0748903
denovo19503	0.00228416	0.0733077	0	0	0	0		0.00593191	0.164717	0	0	0	0
denovo29315	0.00886168	0.0118468	0.0480109	0	0	0.000347173		0.009466	0.011415	0.0599756	0	0	0.00125175
denovo19605	0.021671	0.0165978	0.0297056	0	0	0.003146		0.0319837	0.019337	0.0169063	0	0	0.011343
denovo47044	0.00521876	0.00310657	0.019258	0.0111499	0.000544551	0.0206775		0.00852256	0.004455	0.0250313	0.0132476	0.00133521	0.0177823
denovo39531	0	0	0	0.0452368	0.0156798	0		0	0	0	0.0201708	0.0244164	0
denovo2853	0.00104247	0	0.0681891	0	0	0		0.00278188	0	0.0511695	0	0	0
denovo15089	0.00243	0.0402559	0.00409201	0	0.0173401	0		0.003893	0.0334009	0.00501262	0	0.0360006	0
denovo13744	0.0199264	0.0113007	0.00509597	0	0	0.0201164		0.0149914	0.0204508	0.00731079	0	0	0.0716236
denovo20143	0.000460443	0.0591342	0.00824857	0	0.000583192	0.00276638		0.00172282	0.0295456	0.0216543	0	0.00210273	0.00766676
denovo18777	0	0	0	0.0499607	0.0119313	0.000542878		0	0	0	0.0188427	0.0166749	0.00195737
denovo3882	0.00349436	0.000749591	0.0591618	0	0	0.00811754		0.00435997	0.00270269	0.051305	0	0	0.0262072
denovo9569	0.0232673	0.0154438	0.0309451	0	0	0		0.0211302	0.011765	0.0202663	0	0	0
denovo22584	0	0.0713563	0	0	0.000291596	0		0	0.0541909	0	0	0.00105137	0
denovo40740	0.0718287	0	0	0	0	0		0.0752563	0	0	0	0	0
denovo32208	0.00926041	0.0521514	0.00621811	0	0	0		0.011643	0.0388019	0.00717941	0	0	0
denovo5728	0.00336641	0.0712418	0	0	0	0		0.012596	0.080151	0	0	0	0
denovo20402	0	0	0	0	0.017596	0.0334476		0	0	0	0	0.0320972	0.103035
denovo44284	0.0130424	0.00109442	0.0558444	0	0	0		0.0170703	0.0028765	0.0350628	0	0	0
denovo33640	0	0.0591768	0	0	0	0		0	0.150398	0	0	0	0
denovo13495	0	0	0	0.0407404	0.0201517	0.000814317		0	0	0	0.013853	0.046833	0.00293606
denovo9133	0	0	0.0206533	0	0	0.046208		0	0	0.0210575	0	0	0.0541956
denovo38296	0.0583225	0.0123699	0	0	0	0		0.0606069	0.0271281	0	0	0	0
denovo42738	0.0192043	0.0236519	0.0224841	0	0	0.00173586		0.0180892	0.0228265	0.013104	0	0	0.00625875
denovo5262	0.00128258	0	0.0373608	0	0	0.0271983		0.0027571	0	0.0294267	0	0	0.0313425
denovo25109	0	0	0.065334	0	0	0		0	0	0.0371845	0	0	0
denovo7570	0.0551029	0	0	0	0.003479	0.000763009		0.0410762	0	0	0	0.0125437	0.00187018
denovo41968	0.00480309	0.0205889	0.0379855	0	0.0012979	0.0038189		0.00497591	0.0247678	0.0366824	0	0.00467963	0.0137692
denovo45922	0.0464014	0.00692517	0.0114829	0	0	0.00138869		0.0365592	0.00840701	0.012275	0	0	0.005007
denovo10874	0.00745346	0.000695251	0	0	0.00116638	0.0554165		0.00628136	0.0016971	0	0	0.00420546	0.153761
denovo23198	0	0.0528059	0.00855507	0	0.000291596	0.00489066		0	0.0204613	0.0205766	0	0.00105137	0.0109814
denovo32926	0.0618541	0	0	0	0	0		0.0640775	0	0	0	0	0
denovo22225	0.00448278	0	0.0259021	0	0	0.0367534		0.00769266	0	0.0361578	0	0	0.056773
denovo3105	0.0662244	0	0	0	0	0		0.0793436	0	0	0	0	0
denovo38767	0	0.0710798	0	0	0	0		0	0.130724	0	0	0	0
denovo44177	0	0	0	0	0.0225386	0.0262393		0	0	0	0	0.0445894	0.0765119
denovo36386	0	0.025979	0.0421002	0	0	0		0	0.016788	0.0264145	0	0	0
denovo31110	0.058351	0.000701065	0	0	0	0		0.185513	0.00174456	0	0	0	0
denovo32828	0.00898418	0.0162665	0.0306583	0	0.00312937	0.00899115		0.012326	0.0222558	0.0314656	0	0.00765967	0.0228884
denovo21341	0.0192431	0.020559	0.0263631	0	0	0		0.0169127	0.0153515	0.0295755	0	0	0
denovo39056	0.00244132	0.0622945	0	0	0	0		0.0053491	0.0927171	0	0	0	0
denovo36662	0.0186003	0.0170329	0.0257885	0	0	0.00615129		0.0243535	0.0133373	0.0277748	0	0	0.0154009
denovo16090	0	0	0	0.00030599	0.0280224	0.0190353		0	0	0	0.00105998	0.0283201	0.020389
denovo30720	0.047868	0.00754136	0.00951374	0	0	0.000347173		0.0349834	0.00835901	0.0131042	0	0	0.00125175
denovo10960	0.000388346	0	0	0	0	0.0618526		0.00145306	0	0	0	0	0.103452
denovo16801	0.0590476	0	0.00119132	0	0	0		0.111401	0	0.00230405	0	0	0
denovo23251	0.0455069	0.0247545	0	0	0	0		0.0641794	0.0603672	0	0	0	0
denovo47612	0	0.00469255	0	0	0.048649	0		0	0.00394339	0	0	0.0557932	0
denovo21732	0.0352928	0.0310969	0	0	0	0		0.03408	0.0309976	0	0	0	0
denovo35507	0.00894301	0.0410906	0.0130968	0	0.00116638	0		0.00950355	0.0416401	0.016249	0	0.00420546	0
denovo36982	0	0.04179	0.0228656	0	0	0		0	0.0476372	0.0190365	0	0	0
denovo40298	0.0583314	0	0	0	0	0		0.0563416	0	0	0	0	0
denovo47003	0.0576226	0	0	0	0	0		0.0663608	0	0	0	0	0
denovo31614	0.00296876	0.00519097	0.0326348	0	0.0066065	0.0111447		0.00485034	0.00717767	0.0369461	0	0.00744504	0.0130146
denovo15327	0.00764348	0.0101502	0.0111355	0	0.0098537	0.0216519		0.00742618	0.00949546	0.0151157	0	0.0088142	0.0322516
denovo20792	0.0191165	0.0218579	0.0169497	0	0.000766242	0.00685998		0.0230186	0.022656	0.012671	0	0.00276273	0.0183855
denovo1443	0	0	0.0483197	0	0	0.0166208		0	0	0.0456066	0	0	0.0552622
denovo20500	0	0.06424	0	0	0.0002485	0		0	0.0682232	0	0	0.000895978	0
denovo42657	0.0485573	0.0156848	0	0	0	0		0.0704062	0.053872	0	0	0	0
denovo16771	0.0167216	0	0.0480643	0	0	0		0.0153146	0	0.0359317	0	0	0
denovo17405	0.00381084	0.00113019	0.0566438	0	0	0		0.00630344	0.0027591	0.0588235	0	0	0
denovo30806	0	0	0	0.0010171	0.0134077	0.0285664		0	0	0	0.00243715	0.0149019	0.0490619
denovo9654	0	0	0.062875	0	0	0		0	0	0.0220193	0	0	0
denovo21569	0	0	0	0.057108	0	0		0	0	0	0.0413815	0	0
denovo47087	0.00518474	0.00430944	0.012186	0.010377	0.00158151	0.018851		0.00573162	0.00491266	0.0150228	0.00636624	0.00325333	0.0194993
denovo11565	0.0253431	0.0157267	0.0203302	0	0	0		0.0294116	0.0147299	0.0127851	0	0	0
denovo26768	0.00174101	0.0130492	0.0475684	0	0	0.00104628		0.00443421	0.0273487	0.0340889	0	0	0.00271934
denovo645	0.00265956	0.00932724	0.045218	0	0	0.00485617		0.00430586	0.00627768	0.0784956	0	0	0.00865879
denovo16002	0.0617472	0	0	0	0	0		0.0755159	0	0	0	0	0
denovo20631	0.0208655	0.0540629	0	0	0	0		0.0425139	0.169001	0	0	0	0
denovo23629	0.00159454	0.00147331	0.0590961	0	0	0		0.00347029	0.00411595	0.0255921	0	0	0
denovo31296	0	0	0	0.00030599	0.0256359	0.0202711		0	0	0	0.00105998	0.022321	0.0234873
denovo39265	0.0471932	0	0.00904376	0	0	0		0.023939	0	0.00902448	0	0	0
denovo18365	0.022554	0.00195177	0.0379383	0	0	0		0.0152173	0.00460199	0.0469565	0	0	0
denovo22216	0.00562948	0.00919493	0.04684	0	0	0		0.00975565	0.013856	0.0613842	0	0	0
denovo31712	0.0296267	0.00678448	0.0261137	0	0	0		0.0421068	0.0187375	0.0202731	0	0	0
denovo33938	0	0	0.0300221	0	0	0.0310991		0	0	0.0366093	0	0	0.0466493
denovo43346	0	0.00264416	0	0	0.0470627	0		0	0.00359532	0	0	0.0278094	0
denovo17519	0	0	0.0437085	0	0	0.0154898		0	0	0.0301552	0	0	0.0290077
denovo8963	0.0214783	0	0.0348857	0	0	0		0.0103179	0	0.022463	0	0	0
denovo3942	0.0123481	0.0141369	0.031415	0	0	0		0.00866188	0.0116162	0.0152576	0	0	0
denovo25972	0	0.0596222	0	0	0	0		0	0.0483777	0	0	0	0
denovo21197	0	0.000356852	0.0174333	0	0	0.0288842		0	0.00128665	0.023395	0	0	0.0261567
denovo42254	0.0243825	0.00667529	0.0277325	0	0.000243043	0		0.0174484	0.00859409	0.0275057	0	0.000876304	0
denovo12628	0	0.0584011	0	0	0	0		0	0.0962624	0	0	0	0
denovo26984	0.0014857	0	0.00104905	0	0	0.0557922		0.00325093	0	0.00204594	0	0	0.0654046
denovo18894	0.020028	0.0157408	0.0259965	0	0	0		0.0156943	0.00761195	0.029509	0	0	0
denovo44489	0	0.0587644	0	0	0	0		0	0.0405088	0	0	0	0
denovo24351	0.00589031	0.0331149	0.0168683	0	0	0		0.00547282	0.0533646	0.022932	0	0	0
denovo16447	0.0320012	0.0262466	0	0	0	0		0.0318956	0.0257007	0	0	0	0
denovo28791	0.000269339	0.00123304	0	0	0.0398087	0		0.00100777	0.00237796	0	0	0.0956669	0
denovo12284	0	0	0	0	0.0035597	0.0345983		0	0	0	0	0.00560955	0.088904
denovo31364	0.0618488	0	0	0	0	0		0.149405	0	0	0	0	0
denovo40527	0.0396603	0	0	0.000368096	0	0.0139869		0.045735	0	0	0.00127512	0	0.0204911
denovo1353	0.00684714	0.00749114	0.0124056	0	0.0145202	0.0124763		0.00662401	0.0124078	0.0135533	0	0.0153786	0.0152176
denovo3067	0.0036334	0.0489908	0.00280033	0	0.000838607	0.000349555		0.00766246	0.0488803	0.0065818	0	0.00222414	0.00126034
denovo2640	0.0230374	0.0411449	0	0	0	0		0.0363797	0.104951	0	0	0	0
denovo30957	0	0.0038781	0	0	0.0444258	0		0	0.003379	0	0	0.0539049	0
denovo34878	0.000321201	0.000749591	0.0499076	0	0	0.00937367		0.00120182	0.00270269	0.042804	0	0	0.0337972
denovo42929	0.0047404	0.0115169	0.0432904	0	0	0		0.00790289	0.014403	0.0424865	0	0	0
denovo3537	0.012446	0	0.0402843	0	0	0		0.0204991	0	0.0845835	0	0	0
denovo43226	0	0	0	0.0439774	0.00755543	0.000230185		0	0	0	0.0152952	0.00874206	0.000829942
denovo30640	0.034841	0.0156415	0.00455006	0	0.000255414	0.00477694		0.0399093	0.0178481	0.00466889	0	0.000920909	0.0118416
denovo6718	0	0	0	0.0430119	0.00861675	0.000222173		0	0	0	0.0209309	0.00875673	0.000801057
denovo25628	0.00664012	0.00294709	0.0118749	0.0103131	0.000535837	0.0164296		0.00643693	0.0031201	0.0160029	0.00991474	0.00131202	0.0162825
denovo14858	0	0.0750371	0	0	0	0		0	0.196181	0	0	0	0
denovo27751	0.00450728	0.0151082	0.0409464	0	0	0		0.0051019	0.0120417	0.0615183	0	0	0
denovo28607	0.0117295	0	0	0.00187179	0	0.042819		0.0178878	0	0	0.00533946	0	0.060977
denovo35933	0	0.0524387	0	0	0	0		0	0.0277787	0	0	0	0
denovo26272	0	0	0	0	0.0445795	0.000271439		0	0	0	0	0.0392276	0.000978687
denovo34843	0.0583526	0	0	0	0	0		0.0539178	0	0	0	0	0
denovo28959	0.00608996	0	0.0521216	0	0	0		0.0120308	0	0.0420723	0	0	0
denovo20564	0.0180393	0.0233659	0.00953378	0	0	0.00703516		0.0184708	0.0242077	0.0100988	0	0	0.0224735
denovo32493	0.00597501	0.00361536	0.0485137	0	0	0		0.0115626	0.00346992	0.0298121	0	0	0
denovo11432	0.00377648	0.0537057	0	0	0	0		0.0125714	0.0685079	0	0	0	0
denovo22508	0.0181286	0.00327226	0.0347635	0	0	0		0.0162481	0.00455314	0.0676623	0	0	0
denovo22297	0	0	0	0.0370953	0.0116494	0.000271439		0	0	0	0.0169888	0.0168406	0.000978687
denovo17134	0	0	0	0.0430728	0.0072308	0		0	0	0	0.0187371	0.00826819	0
denovo44024	0	0.00191469	0	0	0.0446561	0		0	0.00321151	0	0	0.0314459	0
denovo22272	0	0	0.0554915	0	0	0		0	0	0.0313818	0	0	0
denovo7060	0.00827379	0.00106727	0.0487414	0	0	0		0.0160739	0.00273816	0.0383671	0	0	0
denovo18401	0	0	0.0563426	0	0	0		0	0	0.0453024	0	0	0
denovo33234	0.0113519	0.00481444	0.00644596	0.0160267	0.00179417	0.0100176		0.0115434	0.00443954	0.00918144	0.0171527	0.00395358	0.00838934
denovo5223	0	0	0	0	0.0366149	0.00402926		0	0	0	0	0.0532821	0.00991733
denovo10327	0.00303563	0	0.0554277	0	0	0		0.00553578	0	0.0454204	0	0	0
denovo14119	0	0.037013	0.0134311	0	0.00101346	0.00479975		0	0.0366241	0.0118171	0	0.00204448	0.00792712
denovo23080	0	0.00265763	0.0549785	0	0	0		0	0.00535102	0.0479017	0	0	0
denovo7363	0.000390469	0.0517516	0	0	0	0		0.001461	0.0679189	0	0	0	0
denovo16653	0.0206593	0.00928634	0.027253	0	0	0		0.024543	0.019367	0.0213568	0	0	0
denovo22905	0	0.0406266	0	0	0.00593368	0		0	0.12901	0	0	0.0179518	0
denovo23453	0.047584	0.0110856	0	0	0	0		0.0429478	0.0253923	0	0	0	0
denovo27287	0	0.0474392	0	0	0.000291596	0		0	0.0673647	0	0	0.00105137	0
denovo44766	0	0.00345562	0.053962	0	0	0		0	0.00771638	0.0516125	0	0	0
denovo21856	0.00317482	0.0253254	0.00467335	0	0.0174981	0		0.00364868	0.0122693	0.00478669	0	0.0321903	0
denovo30590	0.0238387	0.00691631	0.022006	0	0	0.00285258		0.0187031	0.0160265	0.0183813	0	0	0.00879651
denovo644	0.0145305	0.0102932	0	0.0254136	0.00150844	0		0.0191516	0.00930963	0	0.0202949	0.00272701	0
denovo19740	0	0.0130865	0.00298484	0	0.0294899	0		0	0.0121731	0.00365134	0	0.0717752	0
denovo36157	0.0489752	0	0	0	0	0		0.0590318	0	0	0	0	0
denovo47033	0.0106174	0	0.0008314	0.000336728	0	0.0363454		0.0131712	0	0.00206423	0.00116646	0	0.0194306
denovo45480	0.00161843	0.000955083	0	0	0.0370353	0		0.00268567	0.00184274	0	0	0.0739248	0
denovo47354	0.00993915	0.0411394	0	0	0	0		0.0157547	0.0452091	0	0	0	0
denovo23183	0.012987	0	0.0340548	0	0	0.00665969		0.00933919	0	0.0223015	0	0	0.00989075
denovo41852	0.000840583	0.00449355	0.00147034	0	0	0.0350097		0.00214299	0.00776264	0.00397868	0	0	0.0375122
denovo6094	0	0.000565118	0	0	0.0435536	0		0	0.00139062	0	0	0.0529573	0
denovo11526	0.0660945	0	0	0	0	0		0.235249	0	0	0	0	0
denovo18874	0.0334639	0.0176879	0	0	0	0		0.017812	0.014577	0	0	0	0
denovo45371	0	0.00160622	0	0	0.0422418	0		0	0.00255659	0	0	0.0331426	0
denovo11850	0.00334692	0	0.00318216	0	0	0.0455529		0.00392088	0	0.00376319	0	0	0.0578257
denovo45550	0.0286312	0.0242049	0	0	0	0		0.0262294	0.0149504	0	0	0	0
denovo688	0	0.000356852	0.0544673	0	0	0		0	0.00128665	0.0407828	0	0	0
denovo6620	0	0.05292	0	0	0	0		0	0.077145	0	0	0	0
denovo11457	0.0122142	0.038506	0	0	0	0		0.0174532	0.035153	0	0	0	0
denovo12921	0.0210646	0.0276197	0	0	0	0		0.0258474	0.0370818	0	0	0	0
denovo26293	0.0487921	0	0	0	0.00996768	0		0.096791	0	0	0	0.0319511	0
denovo42522	0	0.0709406	0	0	0	0		0	0.205991	0	0	0	0
denovo44492	0.0401071	0.0139699	0	0	0	0		0.0466681	0.00913833	0	0	0	0
denovo5092	0.0068551	0.00836489	0.0374325	0	0	0.00146212		0.00918029	0.0127385	0.0393333	0	0	0.00394702
denovo10295	0.0165389	0.00820106	0.0268854	0	0	0		0.0106962	0.00644035	0.0205761	0	0	0
denovo28764	0.0161565	0.0273514	0.0112278	0	0.000255414	0.00104152		0.0202052	0.0334856	0.0133678	0	0.000920909	0.00375525
denovo19661	0.0466864	0	0	0	0	0		0.0450538	0	0	0	0	0
denovo25530	0.0124626	0.0404691	0	0	0	0		0.0130733	0.0654572	0	0	0	0
denovo43766	0	0.00918604	0	0	0.038908	0		0	0.00997203	0	0	0.0784918	0
denovo48434	0.0567814	0	0	0	0	0		0.0860867	0	0	0	0	0
denovo14062	0	0	0	0.0364913	0.00961024	0.000271439		0	0	0	0.0137116	0.0114015	0.000978687
denovo435	0.0444302	0.0070835	0	0	0	0		0.0299356	0.00751282	0	0	0	0
denovo2548	0	0.0702668	0	0	0	0		0	0.199897	0	0	0	0
denovo6071	0.00219023	0.0315231	0.0174052	0	0	0.000698002		0.00348339	0.0520234	0.0242527	0	0	0.0017038
denovo10398	0.00131414	0	0.00440114	0	0	0.0459436		0.00216712	0	0.0059694	0	0	0.0520976
denovo5441	0.00425116	0	0.000752412	0	0	0.0455164		0.00458939	0	0.00187756	0	0	0.0547213
denovo13200	0	0	0.000339856	0	0.0151432	0.0218311		0	0	0.00122537	0	0.0363638	0.065117
denovo39825	0	0	0	0	0	0.0335418		0	0	0	0	0	0.0499743
denovo42437	0.00728212	0.023723	0.0117931	0	0	0.00937367		0.0090814	0.0168216	0.0115193	0	0	0.0337972
denovo2478	0	0	0.0409353	0	0	0.0123322		0	0	0.0336228	0	0	0.0347518
denovo45838	0.0467786	0	0.000906245	0	0	0		0.016897	0	0.00172244	0	0	0
denovo12071	0.0466064	0.00116403	0	0	0	0		0.0995619	0.00297729	0	0	0	0
denovo17608	0.00597975	0.0108201	0.00845652	0	0.00698256	0.0161901		0.00807192	0.00965786	0.011063	0	0.00780922	0.0222873
denovo4474	0.0124213	0	0.0207951	0	0.00559837	0.00845149		0.0107919	0	0.0235598	0	0.0174797	0.0163493
denovo45041	0.00610828	0.00110503	0.0439713	0	0	0		0.0107048	0.00289034	0.031424	0	0	0
denovo3463	0.0474014	0	0	0	0	0		0.045411	0	0	0	0	0
denovo14510	0.0612031	0	0	0	0	0		0.186506	0	0	0	0	0
denovo29810	0	0.0551796	0	0	0	0		0	0.0925504	0	0	0	0
denovo39312	0	0	0	0.0250136	0.0151806	0.00232033		0	0	0	0.0221312	0.0169432	0.00446278
denovo10723	0.046921	0	0	0	0	0		0.0270318	0	0	0	0	0
denovo42782	0	0.0408793	0	0	0	0		0	0.127757	0	0	0	0
denovo32604	0.00558307	0	0.0257156	0	0	0.0181301		0.00747872	0	0.0168979	0	0	0.0187883
denovo21384	0	0.00968444	0.0423799	0	0	0		0	0.0266687	0.0538127	0	0	0
denovo21177	0	0	0	0.0419787	0.00192792	0.00240381		0	0	0	0.022326	0.00284089	0.00375652
denovo16613	0	0.0030318	0.0429341	0	0	0.00349555		0	0.0055371	0.0463758	0	0	0.0126034
denovo5415	0.00839216	0.0172543	0.0209641	0	0	0.00591147		0.00966081	0.0188214	0.0221507	0	0	0.0166296
denovo7207	0.00255881	0.0175348	0.0310484	0	0	0		0.00573193	0.0291775	0.0404328	0	0	0
denovo27707	0.0140961	0.0349304	0	0	0	0		0.0278902	0.0932789	0	0	0	0
denovo37021	0.0183783	0.0257558	0	0	0	0		0.0238966	0.0769236	0	0	0	0
denovo49412	0	0.0143385	0.000800446	0	0.0271222	0.000698002		0	0.015672	0.00197996	0	0.0706426	0.0017038
denovo6221	0.0411148	0.00459125	0	0	0	0		0.0679677	0.0137377	0	0	0	0
denovo33774	0.000900228	0.0011751	0.0471877	0	0	0.00139822		0.00336834	0.00314132	0.0352312	0	0	0.00504135
denovo41944	0	0	0	0.0335056	0.00984352	0		0	0	0	0.011772	0.0117036	0
denovo10345	0	0.00107542	0.0349019	0	0.0071501	0.00905701		0	0.0026718	0.0245921	0	0.0220965	0.0171806
denovo5787	0.0527172	0	0	0	0	0		0.0605612	0	0	0	0	0
denovo11184	0.00687984	0.0183748	0.0245164	0	0	0		0.00751808	0.0152659	0.0217902	0	0	0
denovo26428	0	0.0252742	0.0235862	0	0	0		0	0.026656	0.0426112	0	0	0
denovo29517	0.0497815	0	0	0	0	0		0.133349	0	0	0	0	0
denovo47561	0	0	0.0466487	0	0	0		0	0	0.0384711	0	0	0
denovo22552	0	0	0	0.000368096	0.027148	0.0100403		0	0	0	0.00127512	0.0186855	0.0140572
denovo49466	0	0	0	0	0	0.0306855		0	0	0	0	0	0.0469613
denovo33880	0	0	0.0491464	0	0	0		0	0	0.0327301	0	0	0
denovo6378	0	0.0476289	0	0	0	0		0	0.0302539	0	0	0	0
denovo29719	0	0.0508903	0	0	0	0		0	0.0865488	0	0	0	0
denovo2625	0.00388951	0	0.00810373	0	0	0.0362574		0.00355282	0	0.00497522	0	0	0.0417894
denovo24934	0.0446461	0	0	0	0	0		0.0458547	0	0	0	0	0
denovo30480	0.008642	0.0388613	0	0	0.000527378	0		0.0129276	0.0385057	0	0	0.00128984	0
denovo23290	0.00558034	0.00207576	0.00811799	0.00764383	0.00209115	0.0148813		0.00885194	0.00299043	0.015576	0.00779499	0.00629431	0.0152529
denovo39745	0	0	0	0.0319951	0.00958091	0.000542878		0	0	0	0.0119401	0.0119515	0.00195737
denovo11664	0.0163375	0.0323239	0	0	0	0		0.0178988	0.0504283	0	0	0	0
denovo18044	0.0473237	0	0	0	0	0		0.0359578	0	0	0	0	0
denovo25333	0	0	0.0454648	0	0	0		0	0	0.0494378	0	0	0
denovo12434	0.0099577	0.00942616	0.0310366	0	0	0		0.0184026	0.0140221	0.0275271	0	0	0
denovo517	0.0125373	0.0120413	0.0224337	0	0	0		0.0112175	0.0278147	0.031361	0	0	0
denovo21886	0.0103006	0.0203172	0.0121244	0	0	0.0024445		0.00927659	0.0130587	0.0137518	0	0	0.00756132
denovo10335	0	0	0	0	0	0.030122		0	0	0	0	0	0.108606
denovo36337	0.0153066	0.0370262	0	0	0	0		0.0296864	0.0823073	0	0	0	0
denovo12930	0.0133021	0	0.0317947	0	0	0.000280455		0.0116708	0	0.0213614	0	0	0.00101119
denovo14001	0.0140822	0.00947023	0.02101	0	0	0		0.0086219	0.00658326	0.0149615	0	0	0
denovo21454	0.0174944	0.0290814	0	0	0	0		0.0161402	0.0153986	0	0	0	0
denovo6101	0.0409066	0	0	0	0	0		0.0382294	0	0	0	0	0
denovo8616	0.00224695	0.00213408	0	0	0.0298128	0		0.00299953	0.0043949	0	0	0.0627673	0
denovo13070	0.0398344	0.00540977	0	0	0	0		0.0838329	0.00755303	0	0	0	0
denovo17521	0	0	0	0.0448025	0	0		0	0	0	0.02958	0	0
denovo20581	0.0169894	0.0156023	0	0	0.0110546	0		0.0171892	0.0124383	0	0	0.0377349	0
denovo40268	0.00169006	0.00926382	0.00589438	0.0116431	0.00302247	0.00867946		0.00241066	0.00666853	0.00847808	0.0127841	0.00779959	0.0111015
denovo393	0.000734107	0	0.0372322	0	0	0.0104152		0.00274678	0	0.0326302	0	0	0.0375525
denovo26034	0.0420566	0	0	0	0	0		0.037361	0	0	0	0	0
denovo28412	0.0185151	0.00629911	0.0225678	0	0	0		0.0177303	0.00566511	0.0212806	0	0	0
denovo32984	0	0.0429475	0	0	0	0		0	0.0221299	0	0	0	0
denovo39452	0.00135727	0	0.00575014	0	0	0.0371414		0.00290975	0	0.00500878	0	0	0.0875113
denovo48716	0	0.000565118	0	0	0.0365502	0		0	0.00139062	0	0	0.0210077	0
denovo13800	0.00514796	0.014427	0.0173213	0.00509085	0	0		0.00678551	0.0128502	0.0250979	0.0130962	0	0
denovo10463	0.0422436	0	0	0	0	0		0.0439705	0	0	0	0	0
denovo14578	0.0421936	0.000374796	0	0	0	0		0.0216236	0.00135135	0	0	0	0
denovo23714	0.000450114	0.000498788	0	0	0.0325522	0		0.00168417	0.00179841	0	0	0.0631653	0
denovo42059	0	0	0	0	0.0303804	0		0	0	0	0	0.109538	0
denovo46671	0.0412777	0	0	0	0	0		0.0386974	0	0	0	0	0
denovo48184	0.0254701	0.0105049	0.0100798	0	0	0		0.0198816	0.0116221	0.0114707	0	0	0
denovo43720	0	0	0	0	0	0.0288599		0	0	0	0	0	0.0400573
denovo9631	0	0	0	0	0	0.029268		0	0	0	0	0	0.0424151
denovo17020	0.0226014	0.0124375	0.00894142	0	0.000848727	0		0.0242979	0.00692395	0.011506	0	0.00218827	0
denovo23175	0	0	0.0382488	0	0	0.00982138		0	0	0.0300857	0	0	0.0272223
denovo41199	0	0.0464866	0	0	0.000255414	0		0	0.0746838	0	0	0.000920909	0
denovo44383	0	0	0	0	0	0.0282766		0	0	0	0	0	0.0427692
denovo48350	0.0336145	0.0037426	0.00679358	0	0.000636419	0.00138869		0.0263732	0.00475319	0.00831405	0	0.00155989	0.005007
denovo6871	0	0	0	0.0145603	0	0.0199888		0	0	0	0.0139498	0	0.0209434
denovo9773	0	0	0.0131889	0	0	0.0225663		0	0	0.0187317	0	0	0.0195702
denovo37006	0.0127516	0	0.0129447	0	0.00534987	0.01045		0.0101181	0	0.0126142	0	0.0174396	0.020032
denovo7399	0	0	0	0	0.0141883	0.0186432		0	0	0	0	0.0318514	0.0592957
denovo7853	0.0417748	0	0	0	0	0		0.037888	0	0	0	0	0
denovo31608	0	0.0153026	0.00100102	0	0.022861	0		0	0.0193736	0.00267539	0	0.044004	0
denovo32328	0.00437469	0.042105	0	0	0	0		0.00596731	0.0355815	0	0	0	0
denovo34730	0	0	0.0402964	0	0	0		0	0	0.0986343	0	0	0
denovo44773	0.0184655	0.0133571	0.0150063	0	0	0.000216119		0.0316009	0.0121795	0.018798	0	0	0.000779227
denovo46965	0.016531	0.0147149	0.013929	0	0	0		0.0154429	0.0109153	0.0101096	0	0	0
denovo15119	0.0156092	0	0.0267232	0	0	0.000841364		0.0109375	0	0.0208742	0	0	0.00303358
denovo8230	0.0100255	0.00731021	0.0273523	0	0	0		0.00780444	0.00670437	0.0203331	0	0	0
denovo24066	0	0	0	0	0	0.0282838		0	0	0	0	0	0.0453018
denovo40630	0	0	0	0.0016031	0.0317169	0.000609145		0	0	0	0.00253773	0.0317268	0.00155925
denovo24803	0	0	0.0141331	0	0	0.0214147		0	0	0.0200593	0	0	0.0160131
denovo26473	0	0	0	0.000770148	0.0230457	0.010622		0	0	0	0.00180078	0.0191009	0.0121515
denovo44890	0	0	0	0.00843071	0.0147725	0.0106892		0	0	0	0.00776781	0.0145721	0.014605
denovo25710	0.0116804	0.0106817	0.0226596	0	0	0		0.0136178	0.0105172	0.0207011	0	0	0
denovo15436	0	0.00166373	0	0	0.036564	0		0	0.00289006	0	0	0.0244491	0
denovo18120	0	0	0.0303956	0	0	0.0132918		0	0	0.0226074	0	0	0.0294241
denovo33940	0.00362499	0.00289809	0.0375896	0	0	0		0.0047991	0.00531602	0.024883	0	0	0
denovo1890	0	0	0	0	0.0108864	0.0208256		0	0	0	0	0.0280554	0.0711733
denovo23889	0.0407582	0.00348118	0	0	0	0		0.0330743	0.00520371	0	0	0	0
denovo26255	0	0.0409878	0	0	0	0		0	0.03783	0	0	0	0
denovo31938	0	0	0	0	0.0131668	0.0196086		0	0	0	0	0.0244085	0.0612092
denovo39304	0.0462729	0	0.00582984	0	0	0		0.155664	0	0.00946742	0	0	0
denovo43387	0	0.0382846	0	0	0	0		0	0.0532067	0	0	0	0
denovo4333	0	0	0	0.031289	0.00649526	0.000271439		0	0	0	0.0201639	0.0136878	0.000978687
denovo29943	0.0192404	0.0219855	0.00313788	0	0	0		0.0430853	0.0306471	0.00671639	0	0	0
denovo39737	0.00195235	0.0380529	0	0	0	0		0.00730501	0.0490176	0	0	0	0
denovo42351	0	0.0483472	0	0	0	0		0	0.0570161	0	0	0	0
denovo45369	0.0438671	0.000754555	0	0	0	0		0.0444372	0.00272059	0	0	0	0
denovo34799	0	0	0.0141774	0	0	0.0201695		0	0	0.0188112	0	0	0.0170364
denovo33759	0	0	0	0.000318821	0.0162749	0.0149992		0	0	0	0.00110443	0.0193188	0.0146743
denovo6146	0.00396673	0.00623396	0.00989678	0.00716512	0.0002485	0.0121599		0.00364821	0.00635271	0.0145571	0.0103487	0.000895978	0.0113899
denovo49094	0.000590539	0	0.00226994	0	0	0.0402439		0.00150786	0	0.00434792	0	0	0.0429484
denovo1687	0.010006	0.00435081	0.029058	0	0	0.00104867		0.0120924	0.00417549	0.0226362	0	0	0.00378102
denovo43127	0.00751635	0.000356852	0.00937642	0	0	0.024029		0.00811201	0.00128665	0.00814581	0	0	0.0342216
denovo4657	0.0410869	0	0	0	0	0		0.0335081	0	0	0	0	0
denovo15531	0	0.0410164	0	0	0	0		0	0.0170368	0	0	0	0
denovo24002	0.022574	0.0194673	0	0	0	0		0.0346555	0.0377434	0	0	0	0
denovo28858	0.0391602	0.000760669	0	0	0	0		0.0859787	0.00186557	0	0	0	0
denovo15210	0.0149095	0.00142741	0.0255271	0	0	0		0.0119562	0.0051466	0.0135524	0	0	0
denovo35662	0.0037805	0.00458291	0.0345023	0	0	0.00139822		0.00746434	0.0104655	0.0401061	0	0	0.00504135
denovo178	0.0215375	0.0181279	0	0	0	0		0.0250263	0.0530034	0	0	0	0
denovo13016	0.00208673	0.0121255	0.0106938	0	0	0.0127694		0.00383651	0.0157468	0.0121186	0	0	0.0195344
denovo14516	0.0298133	0.0167333	0	0	0	0		0.0522206	0.033016	0	0	0	0
denovo36018	0.0208763	0.0222921	0	0	0	0		0.0297533	0.0337984	0	0	0	0
denovo41593	0.0106369	0.00708318	0	0.0222033	0.0012425	0		0.0110467	0.0087073	0	0.0204462	0.00447989	0
denovo46569	0.0187881	0.0347895	0	0	0	0		0.014355	0.120138	0	0	0	0
denovo46979	0.000731262	0.0118051	0	0	0.0240209	0		0.00187478	0.0150707	0	0	0.0570527	0
denovo11240	0.00388134	0.00188305	0.00819908	0.00664672	0.0002485	0.0143135		0.00568173	0.00345759	0.00981282	0.00623198	0.000895978	0.0107459
denovo44736	0	0	0	0.0320778	0.00646871	0		0	0	0	0.0141057	0.00653817	0
denovo40600	0	0	0	0.0284965	0.00885474	0.000271439		0	0	0	0.0214519	0.0155938	0.000978687
denovo26664	0	0	0	0.0297415	0.00753361	0		0	0	0	0.014839	0.0107466	0
denovo36836	0.00252581	0.00793398	0.00745623	0	0.00951647	0.0116635		0.00340677	0.00807263	0.0102538	0	0.0112003	0.0122431
denovo3025	0.0385893	0	0	0	0	0		0.032523	0	0	0	0	0
denovo7373	0	0.0425328	0	0	0	0		0	0.0580124	0	0	0	0
denovo11669	0.0415585	0	0	0	0	0		0.0639828	0	0	0	0	0
denovo16667	0.0187998	0.0234046	0	0	0	0		0.0160815	0.0318547	0	0	0	0
denovo16904	0.0461105	0	0	0	0	0		0.0719845	0	0	0	0	0
denovo43018	0.0460683	0	0	0	0	0		0.0742722	0	0	0	0	0
denovo36850	0	0	0	0.00481156	0.0184268	0.00933617		0	0	0	0.00428339	0.0197529	0.0090605
denovo283	0	0	0	0	0.0279499	0		0	0	0	0	0.100775	0
denovo2668	0.0218666	0.0223027	0	0	0	0		0.0234543	0.0228977	0	0	0	0
denovo48315	0.0384227	0	0	0	0	0		0.0367207	0	0	0	0	0
denovo14819	0	0.0144618	0	0	0.0233911	0		0	0.0111351	0	0	0.0449381	0
denovo27489	0	0	0.0189379	0	0	0.0231963		0	0	0.010049	0	0	0.029968
denovo33137	0	0	0	0.0406216	0	0		0	0	0	0.0485216	0	0
denovo42997	0.041193	0	0	0	0	0		0.0354279	0	0	0	0	0
denovo43541	0.00428788	0.0270621	0.0137922	0	0	0		0.00584863	0.0469721	0.0172178	0	0	0
denovo46211	0.00078475	0	0.000973648	0	0	0.0393564		0.00202952	0	0.00351054	0	0	0.0462763
denovo7645	0.00716941	0.0337174	0	0	0	0		0.0115383	0.0277759	0	0	0	0
denovo12157	0.00623324	0.037605	0	0	0.00445705	0		0.0121387	0.08999	0	0	0.0160701	0
denovo31797	0	0.005246	0.000344576	0	0.0283777	0		0	0.00946554	0.00124239	0	0.0532858	0
denovo33572	0	0	0	0.0320399	0.00526578	0		0	0	0	0.0108426	0.0078851	0
denovo8771	0.00227944	0.0384985	0	0	0.000557131	0		0.00727797	0.0918944	0	0	0.00200876	0
denovo13919	0.037516	0	0	0	0	0		0.0371685	0	0	0	0	0
denovo21941	0	0.00328491	0	0	0.0314143	0		0	0.0043563	0	0	0.0388484	0
denovo48044	0	0.0418857	0	0	0	0		0	0.0592834	0	0	0	0
denovo37708	0	0.0275315	0.0120492	0.000511687	0	0		0	0.0306774	0.0100046	0.00177254	0	0
denovo16225	0.00542586	0.00207322	0.00812012	0.00672254	0.000243043	0.0118453		0.00918648	0.00308804	0.0110272	0.00578642	0.000876304	0.0171955
denovo360	0.00424904	0.0201647	0.00400528	0	0.00885923	0		0.00618654	0.0135087	0.00553274	0	0.0159101	0
denovo4458	0.00282103	0.0443013	0	0	0	0		0.00478532	0.0753293	0	0	0	0
denovo11648	0.0292474	0.0126167	0	0	0	0		0.0227493	0.0252174	0	0	0	0
denovo12509	0	0.00860804	0	0	0.0261807	0		0	0.0112086	0	0	0.0555954	0
denovo17087	0	0.00953835	0	0	0.0238134	0		0	0.0205493	0	0	0.0828714	0
denovo37221	0	0	0	0.03663	0.00158234	0		0	0	0	0.0246663	0.00270806	0
denovo37474	0.00511957	0.00598631	0.0281037	0	0	0		0.00842702	0.0103417	0.0390538	0	0	0
denovo43696	0.00673901	0.0283979	0.00602245	0	0	0		0.00567722	0.0683376	0.0132205	0	0	0
denovo11368	0.0326413	0.00511852	0	0	0	0		0.0647987	0.0083925	0	0	0	0
denovo14192	0	0	0.0392379	0	0	0		0	0	0.0229324	0	0	0
denovo17240	0	0	0	0.0100805	0.0160302	0.00546813		0	0	0	0.00640626	0.00856099	0.00669148
denovo10255	0.0329947	0	0.00464525	0	0	0		0.0271565	0	0.0118425	0	0	0
denovo28713	0.0165126	0.0243358	0.00741852	0	0	0		0.0183474	0.0819831	0.0206015	0	0	0
denovo23664	0	0.0440378	0	0	0	0		0	0.0689566	0	0	0	0
denovo41518	0.0365973	0	0	0	0	0		0.0943763	0	0	0	0	0
denovo42223	0	0	0	0	0.00872873	0.0183126		0	0	0	0	0.0110029	0.029376
denovo6385	0.0381963	0	0	0	0	0		0.0385409	0	0	0	0	0
denovo41253	0.00341311	0.0159984	0	0	0.0158106	0		0.00437492	0.0169958	0	0	0.023485	0
denovo49383	0	0.0384526	0	0	0	0		0	0.0750591	0	0	0	0
denovo40047	0	0.0239222	0.0141688	0	0	0		0	0.0241595	0.00939619	0	0	0
denovo7054	0	0.0313439	0.00599169	0	0	0		0	0.0615299	0.00907267	0	0	0
denovo44414	0.000321201	0.000346235	0.0362675	0	0	0		0.00120182	0.00124837	0.0581485	0	0	0
denovo3528	0	0.00437278	0	0	0.0288085	0		0	0.00476464	0	0	0.0340967	0
denovo23326	0.0011078	0.00169235	0.00238736	0	0	0.0255053		0.00225843	0.00333021	0.00456514	0	0	0.0246639
denovo26490	0.0267766	0.012492	0	0	0	0		0.0215985	0.011782	0	0	0	0
denovo27010	0.0323771	0.00426661	0.00174264	0	0	0.00104867		0.0273775	0.00610521	0.00303145	0	0	0.00378102
denovo8449	0	0	0.0104051	0	0	0.0273705		0	0	0.0101186	0	0	0.0432204
denovo11030	0	0.0319222	0	0	0.0119786	0		0	0.0754586	0	0	0.0421122	0
denovo19773	0.033663	0	0	0	0	0		0.0504078	0	0	0	0	0
denovo43278	0.00208812	0	0.00095561	0	0	0.0347475		0.00339892	0	0.00181989	0	0	0.0457599
denovo48279	0.027231	0.00606729	0	0	0	0		0.0681779	0.00697284	0	0	0	0
denovo5896	0	0	0	0.0256891	0.00935508	0		0	0	0	0.0112553	0.0131788	0
denovo39885	0	0	0	0.0261263	0.0085088	0.000271439		0	0	0	0.0110212	0.0173134	0.000978687
denovo22499	0	0	0	0.0335143	0.00112329	0		0	0	0	0.0236805	0.00320626	0
denovo31904	0	0	0	0.0234891	0.0116457	0		0	0	0	0.010473	0.0277379	0
denovo10734	0	0.0272306	0.0111406	0	0	0		0	0.0294482	0.00807258	0	0	0
denovo13074	0.00397906	0.0067299	0.00640061	0	0.00785688	0.0115115		0.00338332	0.00733349	0.0103098	0	0.0115225	0.0165181
denovo44394	0	0	0	0	0	0.0243853		0	0	0	0	0	0.0363309
denovo21863	0.00945239	0.0185776	0	0	0.00637893	0		0.0353676	0.0463578	0	0	0.0220211	0
denovo22838	0.00496748	0.0303617	0.00163711	0	0	0		0.00487329	0.0132947	0.00348648	0	0	0
denovo25713	0	0	0	0.0349612	0	0		0	0	0	0.0294632	0	0
denovo48494	0	0	0	0	0	0.0266029		0	0	0	0	0	0.0675792
denovo26476	0.00704114	0	0.00818127	0	0	0.0217585		0.00487815	0	0.00835462	0	0	0.0320748
denovo48596	0.0312692	0.00259612	0	0	0	0		0.0607777	0.00551255	0	0	0	0
denovo3278	0.0260972	0.00869942	0	0	0	0		0.0303564	0.0210216	0	0	0	0
denovo13151	0.000336641	0.0397117	0	0	0.00111426	0		0.0012596	0.043098	0	0	0.00401753	0
denovo15216	0	0.0354524	0	0	0	0		0	0.124623	0	0	0	0
denovo26430	0	0	0	0.033126	0	0		0	0	0	0.0302985	0	0
denovo30536	0.0357013	0.000374796	0	0	0	0		0.0500224	0.00135135	0	0	0	0
denovo31897	0	0.000723812	0	0	0.0293984	0		0	0.00176813	0	0	0.0177631	0
denovo42564	0	0.0101407	0	0	0.0412277	0		0	0.0110998	0	0	0.148649	0
denovo47596	0.0259599	0	0.00868086	0	0	0		0.0301463	0	0.0141714	0	0	0
denovo5101	0	0	0	0.000770148	0.0132947	0.0135882		0	0	0	0.00180078	0.0163446	0.0169329
denovo46971	0	0	0.0336835	0	0	0.00271423		0	0	0.0304734	0	0	0.00891378
denovo4893	0.0209293	0.00469179	0.00692304	0	0	0.00174223		0.0402297	0.00985209	0.0102773	0	0	0.00628171
denovo33017	0.0371164	0	0	0	0	0		0.0606802	0	0	0	0	0
denovo47167	0.00876604	0.0186213	0.0117848	0	0	0		0.0093989	0.0189214	0.0186021	0	0	0
denovo15344	0	0	0	0.000812823	0.0153115	0.0108769		0	0	0	0.00197329	0.0166343	0.0131589
denovo40015	0	0	0.0364431	0	0	0		0	0	0.0468236	0	0	0
denovo47125	0	0	0	0.0260448	0.00653755	0.000271439		0	0	0	0.0161205	0.008426	0.000978687
denovo356	0.0187387	0.0197019	0	0	0	0		0.0245291	0.0233421	0	0	0	0
denovo1137	0.0331881	0	0	0	0	0		0.0532348	0	0	0	0	0
denovo2083	0.03822	0	0	0	0	0		0.0468887	0	0	0	0	0
denovo6688	0	0.00062419	0	0	0.0293436	0		0	0.00155954	0	0	0.0211191	0
denovo10239	0.0191604	0.0131031	0	0	0	0		0.0315269	0.0270234	0	0	0	0
denovo20889	0.0370147	0.00258935	0	0	0	0		0.0664264	0.00375628	0	0	0	0
denovo35196	0	0.0342215	0	0	0	0		0	0.0194349	0	0	0	0
denovo17701	0.0050545	0.00115244	0.00788604	0.00471199	0.000752414	0.0106944		0.00960797	0.00220735	0.0123046	0.00544615	0.00194529	0.00998968
denovo41327	0	0	0.0348944	0	0	0		0	0	0.0217421	0	0	0
denovo27450	0.00803637	0.00829762	0.0149304	0	0	0.0038129		0.00778528	0.00850025	0.0113886	0	0	0.00625856
denovo35093	0.0277301	0	0.00473456	0	0	0		0.0195137	0	0.00475743	0	0	0
denovo34170	0.0111067	0.00359915	0.0195431	0	0	0.00267941		0.00863525	0.0053446	0.0127987	0	0	0.00580855
denovo10203	0	0.00967549	0.0279377	0	0	0		0	0.0192143	0.0362979	0	0	0
denovo11880	0	0.0395804	0	0	0	0		0	0.0756433	0	0	0	0
denovo19968	0	0	0	0.000368096	0.0257042	0.000807542		0	0	0	0.00127512	0.0254098	0.00199394
denovo44583	0.0343139	0	0	0	0	0		0.0193609	0	0	0	0	0
denovo49371	0	0	0	0	0.0157626	0.0114277		0	0	0	0	0.0184877	0.017102
denovo1566	0.00429881	0.0298244	0	0	0	0		0.0132751	0.0510001	0	0	0	0
denovo2223	0.0129912	0.024375	0	0	0	0		0.0250855	0.0553908	0	0	0	0
denovo37625	0.00229598	0	0	0	0.0503509	0		0.0062632	0	0	0	0.178571	0
denovo42396	0	0	0	0	0	0.0250367		0	0	0	0	0	0.0634115
denovo19459	0.0111252	0.00126851	0.0220443	0	0.000514519	0		0.0103683	0.00250774	0.0157884	0	0.00125596	0
denovo6720	0	0	0	0.0255207	0.00589642	0.000271439		0	0	0	0.0138088	0.00761719	0.000978687
denovo6505	0.00811305	0.0269891	0	0	0	0		0.00855891	0.0346184	0	0	0	0
denovo8690	0	0.0302773	0	0	0.00538338	0		0	0.0823081	0	0	0.0104254	0
denovo9231	0.000321201	0	0.00114717	0	0	0.0336757		0.00120182	0	0.0022019	0	0	0.0450772
denovo15234	0.0343132	0.00228196	0	0	0	0		0.0797674	0.00315595	0	0	0	0
denovo17303	0	0.046867	0	0	0	0		0	0.107058	0	0	0	0
denovo19551	0	0	0.0269912	0	0	0.01066		0	0	0.024747	0	0	0.0259991
denovo33967	0	0	0.0296271	0	0	0		0	0	0.0834526	0	0	0
denovo44359	0	0	0	0	0.0249456	0.00143353		0	0	0	0	0.0288248	0.00247164
denovo48710	0.0307046	0	0	0	0	0		0.0313386	0	0	0	0	0
denovo32781	0	0	0.0337228	0	0	0		0	0	0.0238018	0	0	0
denovo9189	0.00117829	0.0173924	0.00434361	0	0.00785014	0		0.0023617	0.0113865	0.00566597	0	0.0144458	0
denovo9911	0	0	0.0250886	0	0	0.0104314		0	0	0.0158954	0	0	0.0270266
denovo25891	0	0	0	0.0310511	0	0.000676488		0	0	0	0.0319882	0	0.00177393
denovo40353	0.00576631	0.00787325	0.020067	0	0	0		0.00665401	0.0109807	0.0249603	0	0	0
denovo827	0	0.0324929	0	0	0	0		0	0.0261663	0	0	0	0
denovo1229	0	0.0115985	0.0177056	0	0.000491543	0.0053472		0	0.0137555	0.0184779	0	0.00119993	0.00863586
denovo13712	0.0337339	0	0	0	0	0		0.0474842	0	0	0	0	0
denovo27524	0.0373433	0	0	0	0	0		0.0501331	0	0	0	0	0
denovo43055	0.0212963	0.0133141	0	0	0	0		0.0153535	0.0290359	0	0	0	0
denovo48619	0.0255747	0.0107746	0	0	0	0		0.060289	0.0180935	0	0	0	0
denovo13162	0	0	0	0.0255252	0.00493575	0		0	0	0	0.00998821	0.00620869	0
denovo20565	0.00351987	0.00431439	0.00669044	0	0.00624047	0.0115946		0.00601583	0.00311813	0.00980481	0	0.00705126	0.0175524
denovo15201	0.00711345	0.00755494	0.0159001	0	0	0.00307689		0.0105778	0.00743878	0.00923863	0	0	0.0100491
denovo32127	0	0	0	0.0052105	0.0208636	0.00159587		0	0	0	0.00545413	0.0220538	0.00265152
denovo23987	0	0	0	0.0319866	0	0.000438292		0	0	0	0.018425	0	0.00106998
denovo8617	0.0374255	0	0	0	0	0		0.065289	0	0	0	0	0
denovo13759	0.0079141	0.00911977	0.0138234	0	0	0.00527387		0.00658553	0.011567	0.0186603	0	0	0.0174636
denovo20138	0.006262	0.00125086	0.0271428	0	0	0		0.0103438	0.00240658	0.021351	0	0	0
denovo26479	0.0356479	0	0	0	0	0		0.0293301	0	0	0	0	0
denovo40707	0	0.0332908	0	0	0	0		0	0.0154023	0	0	0	0
denovo33935	0	0	0	0.000804104	0.0130078	0.0113578		0	0	0	0.0027855	0.016643	0.0152486
denovo2629	0	0	0	0.00147239	0.0214789	0.00492612		0	0	0	0.00510049	0.0178646	0.0109852
denovo8153	0	0	0	0	0	0.0329312		0	0	0	0	0	0.111373
denovo8550	0.000981764	0.0160011	0.0118966	0	0	0.00486042		0.00196153	0.0200951	0.019968	0	0	0.0175245
denovo23554	0.0313529	0	0	0	0	0		0.0386388	0	0	0	0	0
denovo34507	0	0	0.0178268	0	0	0.0180089		0	0	0.0143093	0	0	0.0539093
denovo36897	0.0349854	0	0	0	0	0		0.0320191	0	0	0	0	0
denovo44975	0.0314737	0	0	0	0	0		0.0737343	0	0	0	0	0
denovo44994	0	0	0.0253976	0	0	0.00763332		0	0	0.013999	0	0	0.0100706
denovo12400	0.00426697	0.00769832	0.0213488	0	0	0		0.0057805	0.0113046	0.0233674	0	0	0
denovo28649	0.00952217	0.0117134	0.0116932	0	0	0.00110256		0.00939497	0.0109996	0.00832681	0	0	0.00289644
denovo1401	0	0	0	0	0.0263712	0.000432237		0	0	0	0	0.0825205	0.00155845
denovo4713	0	0.00872816	0.0085532	0	0	0.0156252		0	0.00847549	0.0101437	0	0	0.0549863
denovo11562	0	0.00140567	0	0	0.0269125	0		0	0.00225015	0	0	0.0182921	0
denovo28221	0.0301747	0	0	0	0	0		0.0432993	0	0	0	0	0
denovo34217	0	0.0353619	0	0	0	0		0	0.0190464	0	0	0	0
denovo39564	0.0336721	0	0	0	0	0		0.024473	0	0	0	0	0
denovo49450	0.0282842	0.00576435	0	0	0	0		0.0330382	0.00707086	0	0	0	0
denovo30221	0	0	0.0300016	0	0.000745499	0		0	0	0.0284622	0	0.00268794	0
denovo11763	0.00174113	0.00655379	0.0228658	0	0	0.00104152		0.00351492	0.0194225	0.0192688	0	0	0.00375525
denovo2466	0.0246647	0.00912642	0	0	0	0		0.0190635	0.0141592	0	0	0	0
denovo12062	0	0.0314313	0	0	0	0		0	0.0183078	0	0	0	0
denovo22414	0.0200647	0.0125014	0	0	0	0		0.0304134	0.0396788	0	0	0	0
denovo31853	0	0.0250063	0.00950977	0	0	0.00069911		0	0.0140827	0.0163747	0	0	0.00252068
denovo17232	0	0	0.032002	0	0	0		0	0	0.0241194	0	0	0
denovo32719	0.0213897	0.0109136	0	0	0	0		0.0305443	0.0171806	0	0	0	0
denovo33535	0	0	0	0	0	0.0211053		0	0	0	0	0	0.033783
denovo41847	0.0335841	0	0	0	0	0		0.0955844	0	0	0	0	0
denovo47887	0	0.0329574	0	0	0	0		0	0.0733307	0	0	0	0
denovo36716	0.00480573	0.000821252	0.00551701	0.0054523	0.000841822	0.0111025		0.00360935	0.00201245	0.00996585	0.00669718	0.00209417	0.00671476
denovo36841	0.000538677	0.00218449	0.00730429	0.00621018	0.000752414	0.0114647		0.00201554	0.00251181	0.00848625	0.00747195	0.00194529	0.011194
denovo37253	0	0	0	0.000317376	0.00463388	0.0168043		0	0	0	0.00109942	0.0157232	0.0222168
denovo2470	0.0347928	0	0	0	0	0		0.0503722	0	0	0	0	0
denovo7906	0.0321303	0	0	0	0	0		0.0649416	0	0	0	0	0
denovo34324	0.0306504	0	0	0	0	0		0.016939	0	0	0	0	0
denovo42430	0.000321201	0.00464044	0.0103451	0	0.012761	0.00174778		0.00120182	0.00651206	0.0125058	0	0.0275662	0.00630169
denovo45665	0	0.0310458	0	0	0	0		0	0.0129996	0	0	0	0
denovo46737	0.00729963	0.0100556	0	0	0.0126562	0		0.00733748	0.0117567	0	0	0.0269834	0
denovo49110	0.020007	0.00697759	0.000344576	0	0.00779983	0		0.0178397	0.00693817	0.00124239	0	0.0281227	0
denovo35330	0.0109291	0	0.00895098	0	0.00434204	0.00516133		0.00549205	0	0.00968834	0	0.0156554	0.0119896
denovo4373	0.00684445	0.0255696	0	0	0	0		0.00775136	0.0512523	0	0	0	0
denovo5467	0	0.0349288	0	0	0	0		0	0.0643454	0	0	0	0
denovo16242	0.0307751	0	0	0	0	0		0.0388368	0	0	0	0	0
denovo23616	0.00226229	0.0283546	0	0	0	0		0.00518365	0.0389745	0	0	0	0
denovo28860	0	0	0	0.012434	0.014831	0		0	0	0	0.0430727	0.0522195	0
denovo38016	0.00412594	0.028434	0	0	0.00114935	0		0.00776454	0.0304137	0	0	0.00414404	0
denovo33504	0	0	0	0.0199422	0.00827558	0.000271439		0	0	0	0.0106769	0.0112954	0.000978687
denovo39563	0	0	0	0.011281	0	0.0144035		0	0	0	0.0101709	0	0.0143274
denovo40644	0	0.00449571	0.0250414	0	0	0		0	0.00740917	0.0258899	0	0	0
denovo31723	0.00313132	0.000988301	0.00800723	0.00643291	0.000496999	0.00946232		0.00465131	0.00252006	0.00772222	0.00658549	0.00179196	0.00772764
denovo30193	0.0208725	0.0106175	0.000979643	0	0	0		0.0321897	0.0105399	0.00186721	0	0	0
denovo30239	0	0	0	0.0222688	0.00595705	0		0	0	0	0.0115174	0.0121487	0
denovo4955	0	0.0225092	0	0	0.0148302	0		0	0.0341613	0	0	0.052139	0
denovo14066	0.0304864	0	0	0	0	0		0.0233364	0	0	0	0	0
denovo22402	0.00619101	0.0303831	0	0	0.000291596	0		0.0143841	0.074754	0	0	0.00105137	0
denovo25209	0	0.00266959	0	0	0.0244595	0		0	0.00353212	0	0	0.0288531	0
denovo39794	0	0.0326926	0	0	0	0		0	0.0469321	0	0	0	0
denovo39178	0	0	0.00966833	0	0	0.0145371		0	0	0.0123848	0	0	0.0137935
denovo40804	0.0117161	0.00320622	0.0156412	0	0	0		0.0129804	0.00670318	0.0194071	0	0	0
denovo7680	0.00908443	0	0.0109827	0	0.00306497	0.00677039		0.00902713	0	0.0076354	0	0.0110509	0.0116205
denovo16399	0.00463489	0	0.00127604	0.0013601	0	0.0214277		0.00524186	0	0.00200526	0.00362992	0	0.0153558
denovo27091	0.000642401	0.0151926	0.0129281	0	0	0.00382128		0.00240364	0.0140439	0.00968773	0	0	0.0124758
denovo7176	0.00255343	0.00222688	0.00696021	0.00495151	0	0.0109852		0.00434039	0.00389711	0.009389	0.00758738	0	0.0115621
denovo48509	0	0	0	0.00177611	0.0101197	0.0118667		0	0	0	0.00290537	0.010798	0.013549
denovo47012	0.0056719	0	0.00767244	0	0	0.0164773		0.00548058	0	0.00981101	0	0	0.0335793
denovo3676	0.0285921	0	0	0	0	0		0.0200883	0	0	0	0	0
denovo4192	0.0292673	0.000432468	0	0	0	0		0.0254904	0.00155929	0	0	0	0
denovo5352	0.0297066	0	0	0	0	0		0.0154569	0	0	0	0	0
denovo7987	0.0161247	0.0177234	0	0	0	0		0.0229397	0.0556383	0	0	0	0
denovo18043	0	0.0191059	0	0	0.00483904	0		0	0.0459498	0	0	0.0156086	0
denovo35169	0	0.0327263	0	0	0	0		0	0.0804784	0	0	0	0
denovo34163	0	0	0.0253094	0	0	0.00580722		0	0	0.0143321	0	0	0.00825013
denovo25785	0.0108748	0.00700072	0.0127565	0	0	0.00069911		0.0114714	0.00504176	0.0128637	0	0	0.00252068
denovo45563	0.00161721	0.00586432	0.0235072	0	0	0.000347173		0.00349704	0.0100376	0.0222193	0	0	0.00125175
denovo1043	0	0.0309333	0	0	0	0		0	0.0250921	0	0	0	0
denovo5727	0	0	0.000449685	0	0	0.0302327		0	0	0.00162136	0	0	0.0390619
denovo9062	0	0.0345559	0	0	0	0		0	0.0423809	0	0	0	0
denovo20288	0.0222733	0	0.00705173	0	0	0		0.014603	0	0.0159603	0	0	0
denovo21531	0.0111971	0	0.000302728	0	0.012425	0.00109214		0.010739	0	0.0010915	0	0.0447989	0.00278686
denovo28902	0.0310362	0	0	0	0	0		0.0368217	0	0	0	0	0
denovo30271	0.00210844	0.0144566	0.015845	0	0	0		0.00529034	0.0469401	0.0160311	0	0	0
denovo31692	0.0121768	0.000315724	0.0183154	0	0	0		0.00985185	0.00113836	0.0189759	0	0	0
denovo33968	0.0238552	0.0053493	0	0	0	0		0.0482704	0.00860275	0	0	0	0
denovo44170	0.0240956	0.00756489	0	0	0	0.000216119		0.0342487	0.0101182	0	0	0	0.000779227
denovo45944	0.00784098	0.00805274	0.00518989	0	0	0.00938558		0.0079102	0.00897101	0.00655796	0	0	0.0277337
denovo49230	0.000324307	0.00128421	0	0	0.0211429	0		0.00121344	0.00365863	0	0	0.0409749	0
denovo3965	0.00327717	0	0.0260156	0	0	0		0.00436734	0	0.0138284	0	0	0
denovo41110	0	0	0	0.0244471	0.00379252	0		0	0	0	0.0106272	0.0048243	0
denovo9764	0.00481112	0.00462957	0.0219958	0	0	0		0.00571427	0.00579689	0.0216641	0	0	0
denovo15627	0.00236434	0.0259959	0	0	0	0		0.00366254	0.0396358	0	0	0	0
denovo24992	0.00346091	0.00668214	0	0	0.0150281	0		0.00686437	0.0110825	0	0	0.0541845	0
denovo30255	0.00785006	0.0226698	0	0	0	0		0.00909226	0.0200092	0	0	0	0
denovo15825	0	0	0	0.022858	0.00416726	0		0	0	0	0.00973531	0.0074784	0
denovo17991	0	0	0.0316228	0	0	0		0	0	0.0282407	0	0	0
denovo28321	0	0	0.0289745	0	0	0.00347173		0	0	0.023723	0	0	0.0125175
denovo42005	0	0	0.0306816	0	0	0		0	0	0.0223325	0	0	0
denovo15071	0.027708	0	0	0	0	0		0.0331181	0	0	0	0	0
denovo15720	0.034195	0	0	0	0	0		0.0638316	0	0	0	0	0
denovo16451	0	0	0	0	0.00303185	0.0176406		0	0	0	0	0.00793473	0.025904
denovo23951	0.0318842	0	0	0	0	0		0.0241359	0	0	0	0	0
denovo32978	0	0.0296761	0	0	0	0		0	0.0414929	0	0	0	0
denovo33647	0	0	0	0.00798142	0.0159835	0.000455677		0	0	0	0.0101547	0.0117112	0.0011127
denovo37259	0.0138003	0.012676	0.00250188	0	0.000862012	0.000349555		0.0144779	0.00871232	0.00344246	0	0.00310803	0.00126034
denovo37754	0.00380286	0.0249645	0	0	0	0		0.00600854	0.0305596	0	0	0	0
denovo42967	0	0	0	0	0.0216088	0		0	0	0	0	0.0467637	0
denovo30016	0	0	0	0.0222163	0.00426355	0		0	0	0	0.00803831	0.00738813	0
denovo9236	0.0281829	0	0	0	0	0		0.0167463	0	0	0	0	0
denovo17040	0	0	0.0230509	0	0	0.0082014		0	0	0.0172128	0	0	0.0204571
denovo39421	0.0299209	0	0	0	0	0		0.0549996	0	0	0	0	0
denovo19608	0	0	0	0.0198484	0.00693198	0.000230185		0	0	0	0.0123139	0.0096616	0.000829942
denovo9592	0	0	0	0.0228518	0.00385007	0		0	0	0	0.00825379	0.00611842	0
denovo3102	0	0.0280679	0	0	0.00485445	0		0	0.0407964	0	0	0.0124947	0
denovo21735	0.00940231	0.00678257	0	0.0109402	0.000858767	0		0.008975	0.010128	0	0.00738283	0.00164252	0
denovo37503	0	0.0251506	0	0	0.00127707	0.00384511		0	0.0265914	0	0	0.00460454	0.0138637
denovo40278	0.000781644	0	0.000304152	0	0	0.0281902		0.00202335	0	0.00109664	0	0	0.0345454
denovo30541	0	0	0	0.0229935	0.00415761	0		0	0	0	0.0170837	0.00547618	0
denovo16916	0.0273693	0	0.000437486	0	0	0		0.0206199	0	0.00157738	0	0	0
denovo22936	0.0023233	0.00189701	0.00718734	0.0044024	0.0002485	0.00855917		0.00315836	0.00315502	0.0112351	0.00641266	0.000895978	0.0111175
denovo38290	0.00648299	0.00746017	0.0125433	0	0.00143192	0.00113951		0.00948191	0.00853516	0.0219762	0	0.00359548	0.00217209
denovo42509	0.0087655	0.00501164	0.000950031	0.0087326	0.000503914	0.00241355		0.0101054	0.00703498	0.00242012	0.00591672	0.00123018	0.00381256
denovo26449	0	0.0279753	0	0	0	0		0	0.0189926	0	0	0	0
denovo33876	0.00292092	0.00718582	0.0191323	0	0	0		0.0056786	0.0080057	0.0112928	0	0	0
denovo38064	0	0.0290679	0	0	0	0		0	0.0465445	0	0	0	0
denovo38204	0.0273467	0	0	0	0	0		0.0357457	0	0	0	0	0
denovo38635	0.00393582	0	0.000724121	0	0	0.0243837		0.00308374	0	0.00176823	0	0	0.0287039
denovo41264	0	0.0243634	0.00552333	0	0	0		0	0.0303659	0.00813962	0	0	0
denovo46710	0.0301124	0	0	0	0	0		0.0770986	0	0	0	0	0
denovo14475	0.00399193	0.00366017	0.00461082	0	0.0055604	0.00985671		0.00452946	0.0077501	0.00627632	0	0.00582894	0.0215382
denovo15947	0.00582002	0.00867514	0.0158548	0	0	0		0.00758014	0.00814763	0.0171355	0	0	0
denovo28459	0	0.0248257	0.00330203	0	0	0.00151601		0	0.0114171	0.00780415	0	0	0.00310224
denovo33704	0.000762876	0	0.00150911	0	0	0.0262238		0.00197553	0	0.00241766	0	0	0.0367924
denovo40182	0.0144786	0.0135703	0	0	0	0		0.0307207	0.021897	0	0	0	0
denovo47507	0	0	0.00814681	0	0	0.0144999		0	0	0.0150176	0	0	0.011752
denovo30043	0.000312762	0	0.015973	0	0	0.0126366		0.00117025	0	0.0164286	0	0	0.0218855
denovo10989	0.00235987	0.00704914	0.00355631	0	0.00531298	0.00930118		0.00301332	0.00742611	0.00519127	0	0.0057341	0.0137539
denovo30583	0.0028067	0	0.0152828	0	0	0.00973677		0.00336705	0	0.0103609	0	0	0.0133037
denovo28308	0	0	0	0.003993	0.0178039	0.000487557		0	0	0	0.00542002	0.0164856	0.00119913
denovo33686	0	0	0	0.00147239	0.00884475	0.0115781		0	0	0	0.00510049	0.00827234	0.0181476
denovo14242	0.0281163	0	0	0	0	0		0.0466075	0	0	0	0	0
denovo11806	0	0	0	0.000685472	0.0086021	0.0117722		0	0	0	0.00160617	0.00899173	0.0131531
denovo29809	0	0	0	0.0197623	0.00569766	0		0	0	0	0.0112762	0.0104482	0
denovo34342	0.00322158	0.00617313	0.00240225	0	0.00493027	0.00956563		0.00436099	0.00782714	0.00466634	0	0.0076447	0.0138408
denovo474	0	0.0310969	0	0	0	0		0	0.0337393	0	0	0	0
denovo13005	0.00489382	0.00644583	0.00571904	0	0	0.00978754		0.00684489	0.011785	0.00741852	0	0	0.0352895
denovo23501	0	0.025751	0	0	0	0		0	0.0142249	0	0	0	0
denovo24159	0	0	0.000304152	0	0	0.0272073		0	0	0.00109664	0	0	0.0461923
denovo32158	0.024914	0.00626044	0	0	0	0		0.0576885	0.0151596	0	0	0	0
denovo34432	0.00637411	0	0.0237304	0	0	0		0.0223319	0	0.02746	0	0	0
denovo39516	0.0274285	0	0.000352907	0	0	0		0.0221285	0	0.00127242	0	0	0
denovo49193	0	0.0132142	0.0151539	0	0	0.00139107		0	0.0127523	0.0177028	0	0	0.00386025
denovo49438	0	0.0290949	0	0	0	0		0	0.0731124	0	0	0	0
denovo26765	0.0012315	0.00216537	0.004406	0.00489203	0.00107919	0.00993877		0.00265865	0.00308866	0.00651383	0.00528972	0.00169461	0.0117811
denovo30233	0.000460443	0.00230087	0.0263422	0	0	0		0.00172282	0.00341644	0.0148326	0	0	0
denovo27397	0	0	0.00451103	0	0.0135093	0.00452564		0	0	0.0053773	0	0.0449679	0.0134742
denovo37395	0	0	0	0	0	0.0284209		0	0	0	0	0	0.0514054
denovo48878	0.00394769	0.000249394	0.0251182	0	0	0		0.00468769	0.000899203	0.0161164	0	0	0
denovo14506	0	0.027487	0	0	0	0		0	0.0746738	0	0	0	0
denovo22395	0	0.0272885	0	0	0	0		0	0.0125768	0	0	0	0
denovo28186	0	0.0261077	0	0	0	0		0	0.0175321	0	0	0	0
denovo28307	0	0.0283898	0	0	0	0		0	0.0533404	0	0	0	0
denovo45202	0	0.0255511	0	0	0	0		0	0.0228792	0	0	0	0
denovo21175	0.0104813	0	0.00567892	0	0.0038243	0.00590025		0.00968927	0	0.00414518	0	0.0128491	0.0119373
denovo1392	0	0	0	0.0198457	0.00526951	0		0	0	0	0.0110124	0.00631804	0
denovo30435	0.00194264	0	0.00541058	0	0	0.0203067		0.00233332	0	0.00435063	0	0	0.0225645
denovo5652	0.00267762	0	0	0	0.038442	0		0.00529039	0	0	0	0.138605	0
denovo6089	0.00436171	0.0223479	0	0	0	0		0.00845736	0.0477454	0	0	0	0
denovo9581	0	0.00069052	0	0	0.0225621	0		0	0.00169281	0	0	0.0133732	0
denovo15181	0	0.0150496	0.0109024	0	0.000486086	0		0	0.0358561	0.0169942	0	0.00175261	0
denovo19436	0	0.0101822	0	0	0.0139966	0		0	0.0186658	0	0	0.0504655	0
denovo22429	0.00858552	0.0264005	0	0	0	0		0.0173171	0.0735939	0	0	0	0
denovo26413	0.00100992	0.0288975	0	0	0	0		0.00377879	0.0359226	0	0	0	0
denovo44679	0	0.0290897	0	0	0	0		0	0.0493755	0	0	0	0
denovo45222	0.00778429	0.0111268	0.00897472	0	0	0		0.008012	0.0118591	0.00882849	0	0	0
denovo47155	0.0107049	0.0013634	0	0.0147856	0.0002485	0		0.0128428	0.00294961	0	0.0145048	0.000895978	0
denovo47901	0	0	0	0	0.023518	0		0	0	0	0	0.0159782	0
denovo8038	0	0	0.0208756	0	0	0.00795877		0	0	0.0165281	0	0	0.0204915
denovo4620	0	0	0	0.0197028	0.0047966	0.000222173		0	0	0	0.00898281	0.0073984	0.000801057
denovo35450	0.000269339	0.00234258	0.00309874	0	0.00102166	0.0147592		0.00100777	0.00354229	0.00561413	0	0.00368364	0.0174324
denovo1200	0	0.0282831	0	0	0	0		0	0.0438128	0	0	0	0
denovo9527	0	0.00335169	0	0	0.0201815	0		0	0.00457017	0	0	0.020239	0
denovo11577	0	0.0289613	0	0	0	0		0	0.04085	0	0	0	0
denovo13079	0	0	0	0	0.0186992	0		0	0	0	0	0.0498168	0
denovo14530	0.000460443	0.00109583	0.0255213	0	0	0.000347173		0.00172282	0.00288108	0.030394	0	0	0.00125175
denovo19263	0	0.0281193	0	0	0	0		0	0.0460752	0	0	0	0
denovo26712	0.000757523	0.000249394	0	0	0.01846	0		0.00192666	0.000899203	0	0	0.0428163	0
denovo26860	0	0.0376411	0	0	0	0		0	0.115079	0	0	0	0
denovo28603	0	0	0.0288157	0	0	0		0	0	0.0263079	0	0	0
denovo34319	0	0.00897133	0.012389	0	0.000287337	0.00595483		0	0.0108382	0.00715556	0	0.00103601	0.0136919
denovo48140	0.00116401	0.0109157	0.0141905	0	0	0		0.00236036	0.0234099	0.0224679	0	0	0
denovo4783	0.00271339	0.00112547	0.00657897	0.00444715	0.0002485	0.00776731		0.00428007	0.00216106	0.00877351	0.00371492	0.000895978	0.00968077
denovo29984	0	0	0	0.0207625	0.00381141	0.000271439		0	0	0	0.00953099	0.00584017	0.000978687
denovo43113	0	0	0.0253829	0	0	0.00208304		0	0	0.0177641	0	0	0.0075105
denovo1235	0	0.0226761	0	0	0.00367529	0		0	0.0163024	0	0	0.0064772	0
denovo4082	0.0248696	0	0	0	0	0		0.0244928	0	0	0	0	0
denovo15995	0.000703571	0.00269298	0.0221787	0	0	0.00288952		0.00181685	0.00622345	0.0252327	0	0	0.00752635
denovo22335	0.0020245	0.0241974	0.00135943	0	0	0		0.00301875	0.039631	0.00490148	0	0	0
denovo49248	0	0	0	0.000402052	0.00642416	0.0117627		0	0	0	0.00139275	0.00673425	0.0147606
denovo23781	0.00532591	0.00137378	0.0200308	0	0	0		0.0122293	0.00407875	0.0135035	0	0	0
denovo28510	0.0270588	0	0	0	0	0		0.0218429	0	0	0	0	0
denovo29749	0.0240519	0.0021796	0	0	0	0		0.0318257	0.00455271	0	0	0	0
denovo31777	0.00867714	0	0.0194569	0	0	0		0.0105576	0	0.0216167	0	0	0
denovo33235	0.0123532	0.0147286	0	0	0	0		0.0129424	0.0149043	0	0	0	0
denovo33467	0	0	0	0	0	0.0171439		0	0	0	0	0	0.0263062
denovo42838	0.015608	0.0109604	0	0	0	0		0.0117069	0.00946886	0	0	0	0
denovo11567	0	0	0.0264333	0	0	0		0	0	0.0443698	0	0	0
denovo42373	0.0230641	0	0.00176907	0	0	0		0.0165912	0	0.00289654	0	0	0
denovo5220	0	0	0	0	0	0.0255925		0	0	0	0	0	0.0477491
denovo7922	0.00938681	0.00701165	0	0	0.00810456	0		0.00875378	0.00988434	0	0	0.0198901	0
denovo9687	0.0110598	0.0163421	0	0	0	0		0.0107198	0.0257812	0	0	0	0
denovo18763	0	0.0265451	0	0	0	0		0	0.0380324	0	0	0	0
denovo19219	0	0.0265842	0	0	0	0		0	0.0290138	0	0	0	0
denovo23561	0.0180705	0.00993983	0	0	0	0		0.0316509	0.0142966	0	0	0	0
denovo27184	0	0.010077	0.0153336	0	0	0		0	0.024741	0.0172004	0	0	0
denovo31490	0	0.0154974	0	0	0.00725084	0		0	0.0380195	0	0	0.0261433	0
denovo46703	0.00242939	0.00133909	0.00478095	0.00315697	0	0.00937806		0.0025877	0.00210774	0.0104786	0.00254971	0	0.00888792
denovo20665	0.00382569	0.00587035	0.00479818	0	0.00473521	0.00573141		0.00551079	0.00637389	0.00719687	0	0.00476777	0.00979433
denovo777	0.0184025	0.00822743	0	0	0	0		0.0187079	0.0130927	0	0	0	0
denovo2372	0	0	0	0	0.00396073	0.0130881		0	0	0	0	0.00979585	0.0250402
denovo6177	0.0125937	0.0128538	0	0	0	0		0.017674	0.0192371	0	0	0	0
denovo6780	0.0065653	0.0118783	0.00673266	0	0	0		0.00722254	0.00883599	0.00651319	0	0	0
denovo6902	0	0.000626671	0	0	0.0210777	0		0	0.00156688	0	0	0.0139539	0
denovo12240	0	0.00118071	0.0254227	0	0	0		0	0.00225611	0.0145889	0	0	0
denovo28245	0	0.0225927	0	0	0.00203266	0		0	0.034459	0	0	0.00548745	0
denovo36734	0	0.0309977	0	0	0	0		0	0.105245	0	0	0	0
denovo38431	0.0264461	0	0	0	0	0		0.0252486	0	0	0	0	0
denovo11903	0.0196852	0	0.00534355	0	0	0		0.0133776	0	0.00570534	0	0	0
denovo3868	0.00142416	0.0228064	0	0	0	0		0.00298944	0.0690274	0	0	0	0
denovo6953	0.00071167	0	0.0215374	0	0	0.00403442		0.001819	0	0.0285425	0	0	0.00948958
denovo9218	0.0234706	0	0	0	0	0		0.0231332	0	0	0	0	0
denovo30597	0	0.0255506	0	0	0	0		0	0.0122604	0	0	0	0
denovo33040	0.0236926	0	0	0	0	0		0.0180203	0	0	0	0	0
denovo37479	0	0.00105749	0	0	0.0197684	0		0	0.00273318	0	0	0.0151329	0
denovo37633	0.00491556	0.00152037	0.014471	0	0.00402272	0		0.00753993	0.00240477	0.0153624	0	0.0145041	0
denovo42139	0	0.0264021	0	0	0	0		0	0.0307702	0	0	0	0
denovo48349	0	0	0	0.022513	0	0		0	0	0	0.0248603	0	0
denovo33575	0.00148358	0.00187135	0.00647949	0.00349641	0	0.00836567		0.00243987	0.00413216	0.0081583	0.00532704	0	0.00799369
denovo15581	0	0.0078141	0.0165752	0	0	0.0024445		0	0.0159351	0.00892768	0	0	0.00756132
denovo45317	0	0	0	0	0	0.0156577		0	0	0	0	0	0.0272544
denovo8254	0.023409	0	0	0	0	0		0.024891	0	0	0	0	0
denovo21227	0	0.0257837	0	0	0	0		0	0.0266608	0	0	0	0
denovo23296	0	0.0229446	0	0	0	0		0	0.0201157	0	0	0	0
denovo24170	0	0.0254044	0	0	0	0		0	0.0507235	0	0	0	0
denovo28124	0	0	0	0	0.0139807	0.00319744		0	0	0	0	0.0381042	0.00920083
denovo37641	0.00146182	0.0156768	0.00767683	0	0	0.000348447		0.0024447	0.0265016	0.00835495	0	0	0.00125634
denovo37884	0.0246235	0	0	0	0	0		0.0299645	0	0	0	0	0
denovo43927	0.00364663	0.0111553	0.00929418	0	0	0		0.00550751	0.0253757	0.0121458	0	0	0
denovo28359	0.000367053	0	0.018038	0	0	0.00539114		0.00137339	0	0.00907475	0	0	0.007596
denovo41783	0.000340818	0	0	0.0176815	0.0039709	0.000230185		0.00127522	0	0	0.00832029	0.00517318	0.000829942
denovo14286	0.005089	0	0.0193003	0	0	0		0.00497289	0	0.0154173	0	0	0
denovo40482	0.00604152	0.000730606	0.0187771	0	0	0		0.00890593	0.00183161	0.0163159	0	0	0
denovo5245	0.0129291	0.0109862	0	0	0	0		0.0203755	0.0191657	0	0	0	0
denovo11060	0.0056214	0.00572888	0	0.012069	0.000784337	0		0.00588199	0.00551833	0	0.0143332	0.00199374	0
denovo12648	0.0227853	0	0	0	0	0		0.0158535	0	0	0	0	0
denovo16439	0.010642	0.0141874	0	0	0	0		0.0119428	0.013045	0	0	0	0
denovo21394	0	0.0237577	0	0	0	0		0	0.015136	0	0	0	0
denovo28066	0.02272	0	0	0	0	0		0.0133222	0	0	0	0	0
denovo32022	0.000660563	0.000249394	0.0247733	0	0	0		0.00169122	0.000899203	0.0188367	0	0	0
denovo41183	0	0.0201682	0	0	0.00605168	0		0	0.030774	0	0	0.0188024	0
denovo9765	0	0	0.00512761	0	0	0.0142457		0	0	0.00587172	0	0	0.0114288
denovo29930	0	0	0.00774091	0	0	0.0176646		0	0	0.0128762	0	0	0.0298891
denovo46185	0.00636659	0.0139245	0.00227629	0	0	0.00163452		0.00828784	0.0248162	0.00274317	0	0	0.00589336
denovo30432	0.00135834	0.0119538	0.00154752	0	0.00731503	0		0.0022338	0.00911155	0.00346194	0	0.0129199	0
denovo2972	0.00450938	0.0194037	0	0	0	0		0.00631247	0.0482197	0	0	0	0
denovo5349	0.0223563	0	0	0	0	0		0.0158213	0	0	0	0	0
denovo10537	0.00706186	0.00769659	0.01092	0	0	0		0.00885637	0.00861692	0.0167235	0	0	0
denovo12845	0.0114317	0.0134203	0	0	0	0		0.0137182	0.0120163	0	0	0	0
denovo15506	0.0219726	0	0	0	0	0		0.0213998	0	0	0	0	0
denovo18413	0	0.000359454	0	0	0.0190234	0		0	0.00129603	0	0	0.0129895	0
denovo18684	0.0141428	0.0111154	0	0	0	0		0.0247954	0.0122291	0	0	0	0
denovo18917	0	0	0	0	0	0.0235143		0	0	0	0	0	0.0763906
denovo29138	0.0235469	0	0	0	0	0		0.0244544	0	0	0	0	0
denovo38052	0	0	0	0	0	0.0235793		0	0	0	0	0	0.075018
denovo42781	0	0.000498788	0	0	0.0191183	0		0	0.00179841	0	0	0.0137511	0
denovo44184	0.0244937	0	0	0	0	0		0.0276309	0	0	0	0	0
denovo44294	0.00329842	0.0199846	0.000302728	0	0	0		0.00605359	0.0515361	0.0010915	0	0	0
denovo11889	0.00226938	0.00226908	0.00490971	0	0.0056854	0.00827332		0.00302438	0.00319123	0.00703379	0	0.0066461	0.0139446
denovo28485	0	0	0	0.0154215	0.00530635	0		0	0	0	0.00880258	0.0109742	0
denovo47247	0.0144895	0.00146121	0.00861008	0	0	0		0.0193661	0.00366322	0.0111242	0	0	0
denovo986	0.017298	0	0.00428507	0	0	0		0.0105881	0	0.00728709	0	0	0
denovo16000	0.0235857	0	0	0	0	0		0.0219989	0	0	0	0	0
denovo16247	0	0.0243089	0	0	0	0		0	0.0411703	0	0	0	0
denovo31628	0.000636392	0.0203111	0.00204841	0	0	0		0.00163978	0.0324357	0.00460738	0	0	0
denovo39106	0.017902	0.00873857	0	0	0	0		0.0149689	0.0181506	0	0	0	0
denovo43586	0.0236033	0	0	0	0	0		0.0228574	0	0	0	0	0
denovo46690	0	0.0250049	0	0	0.000557131	0		0	0.0246295	0	0	0.00200876	0
denovo24595	0	0	0	0	0.00575277	0.011228		0	0	0	0	0.0054001	0.0125722
denovo39589	0.00557945	0	0.0156251	0	0	0.00247744		0.00728347	0	0.0140327	0	0	0.00607506
denovo5557	0	0	0	0.0149645	0.00584266	0.000271439		0	0	0	0.0110147	0.00752878	0.000978687
denovo31720	0.00495561	0	0.0143666	0	0	0.00385849		0.00470598	0	0.0103691	0	0	0.0070963
denovo36603	0	0	0	0.00243928	0.0113716	0.00477914		0	0	0	0.00371671	0.0101541	0.00447561
denovo3331	0.0207426	0.00180012	0	0	0	0		0.0176047	0.00301666	0	0	0	0
denovo9690	0.0187473	0.00557158	0	0	0	0		0.0158464	0.0105131	0	0	0	0
denovo9745	0.0244267	0	0	0	0	0		0.0216442	0	0	0	0	0
denovo9893	0	0.000606246	0	0	0.0190623	0		0	0.00150705	0	0	0.0245883	0
denovo17476	0.0211638	0	0	0	0	0		0.032843	0	0	0	0	0
denovo22577	0.00462197	0.0182972	0	0	0	0		0.00485589	0.0175342	0	0	0	0
denovo28129	0	0	0	0	0	0.0230985		0	0	0	0	0	0.0328483
denovo31316	0.0215315	0	0	0	0	0		0.0217492	0	0	0	0	0
denovo40641	0.0214149	0	0	0	0	0		0.0236554	0	0	0	0	0
denovo45409	0	0	0	0.00257667	0.0146925	0.0013121		0	0	0	0.00892586	0.0108533	0.00255264
denovo2332	0	0	0.0236766	0	0	0		0	0	0.0107243	0	0	0
denovo2029	0.00382822	0.0208903	0	0	0.000574675	0		0.00775042	0.0233192	0	0	0.00207202	0
denovo12044	0.0116704	0.0101554	0	0	0.0017395	0		0.0216981	0.0115554	0	0	0.00627185	0
denovo13933	0	0	0	0.000336728	0.0168735	0.000460369		0	0	0	0.00116646	0.0153416	0.00165988
denovo14054	0	0	0.0188246	0	0	0.00508547		0	0	0.0158744	0	0	0.0142081
denovo14455	0.0199417	0.00271313	0	0	0	0		0.0310728	0.00523245	0	0	0	0
denovo34691	0.0135905	0.00990518	0	0	0.000243043	0		0.0197832	0.00749681	0	0	0.000876304	0
denovo46499	0.00120764	0.00154609	0.0220174	0	0	0		0.00241124	0.00248564	0.0233593	0	0	0
denovo47260	0	0	0	0	0.00113181	0.0142437		0	0	0	0	0.0027631	0.0513565
denovo15504	0	0	0	0.0164782	0.00388117	0		0	0	0	0.00892237	0.00670228	0
denovo1555	0.00118888	0	0.000910274	0	0	0.0208391		0.00236338	0	0.00222214	0	0	0.0308378
denovo48830	0.00194809	0	0.0126193	0	0	0.00786827		0.00285413	0	0.00933024	0	0	0.0173515
denovo11271	0	0	0	0	0	0.0146415		0	0	0	0	0	0.0203264
denovo11968	0.0206767	0	0	0	0	0		0.0138358	0	0	0	0	0
denovo16226	0.0214565	0.00100819	0	0	0	0		0.0164737	0.00265629	0	0	0	0
denovo19431	0.00552858	0.00318807	0.000302728	0.013064	0.000496999	0.000216119		0.00708582	0.00431326	0.0010915	0.0184513	0.00179196	0.000779227
denovo20977	0	0.0236348	0	0	0	0		0	0.0235946	0	0	0	0
denovo27119	0.0233958	0	0	0	0	0		0.029118	0	0	0	0	0
denovo30216	0	0.00533206	0	0	0.0143898	0		0	0.00597284	0	0	0.0324725	0
denovo35518	0.0229205	0	0	0	0	0		0.0279413	0	0	0	0	0
denovo40742	0.0124837	0.010741	0	0	0	0		0.0182462	0.0181704	0	0	0	0
denovo48547	0	0.000374796	0	0	0.0194468	0		0	0.00135135	0	0	0.0159838	0
denovo16924	0	0	0.0224402	0	0	0		0	0	0.0139279	0	0	0
denovo45608	0	0	0	0.000703188	0.00713572	0.00897749		0	0	0	0.00166246	0.0092866	0.019472
denovo19123	0	0	0	0.0173834	0.00317181	0		0	0	0	0.00762966	0.0078062	0
denovo2153	0	0.00103871	0	0	0.0178067	0		0	0.00203335	0	0	0.0220319	0
denovo2547	0	0.0207439	0	0	0	0		0	0.0147988	0	0	0	0
denovo4031	0.0196871	0	0	0	0	0		0.0244954	0	0	0	0	0
denovo4695	0	0.0232271	0.000302728	0	0	0.000349555		0	0.0209428	0.0010915	0	0	0.00126034
denovo5426	0.00407512	0.0183806	0	0	0	0		0.00416124	0.0131605	0	0	0	0
denovo11344	0	0	0	0	0.000829008	0.021118		0	0	0	0	0.00221278	0.0238262
denovo13340	0	0	0	0.0212372	0	0		0	0	0	0.0314915	0	0
denovo14659	0.000336641	0.00941228	0.0131676	0	0	0.00104867		0.0012596	0.00795879	0.00791326	0	0	0.00378102
denovo16189	0.0104959	0.0141286	0	0	0	0		0.0199616	0.0138403	0	0	0	0
denovo18381	0	0.000749591	0.0201486	0	0	0.00276719		0	0.00270269	0.0180551	0	0	0.00874522
denovo23028	0	0.0178591	0.00337817	0	0	0.00218818		0	0.00702166	0.00750669	0	0	0.00517203
denovo25651	0	0.023017	0	0	0	0		0	0.0209414	0	0	0	0
denovo27098	0.0058075	0	0.00668801	0	0.0035758	0.00488282		0.00606138	0	0.00667688	0	0.0128927	0.0109581
denovo27735	0.0209624	0	0	0	0	0		0.0258262	0	0	0	0	0
denovo29804	0.0147654	0	0.00605518	0	0	0		0.0119474	0	0.0139189	0	0	0
denovo31506	0.00314708	0.0192772	0	0	0	0		0.00658596	0.0245227	0	0	0	0
denovo35494	0	0.000356852	0.0182744	0	0	0.0034792		0	0.00128665	0.0169281	0	0	0.00659774
denovo41453	0.0230687	0	0	0	0	0		0.0245247	0	0	0	0	0
denovo37271	0	0	0	0.0157889	0.00381541	0		0	0	0	0.00871605	0.00655602	0
denovo2363	0	0	0	0.00141991	0.00564351	0.0110257		0	0	0	0.0038818	0.00710126	0.0158026
denovo48003	0.00211185	0.00166379	0.0193307	0	0	0		0.00316575	0.00263581	0.0198073	0	0	0
denovo22589	0	0.00069052	0.0197483	0	0	0.00173586		0	0.00169281	0.0273234	0	0	0.00625875
denovo34016	0.000410061	0.01962	0.00410996	0	0	0		0.00153431	0.0622667	0.00624062	0	0	0
denovo35163	0.000900228	0.000359454	0.017154	0	0	0.00451602		0.00336834	0.00129603	0.0178267	0	0	0.00684258
denovo49307	0.0103952	0.01136	0	0	0	0		0.0126017	0.0121406	0	0	0	0
denovo29661	0.00243548	0.00212788	0.0054299	0.00313126	0	0.00637212		0.00537814	0.00378547	0.00789282	0.00545945	0	0.00547411
denovo41484	0	0	0.00707535	0	0	0.00984442		0	0	0.00898273	0	0	0.00973993
denovo25118	0	0	0	0.000402052	0.0105366	0.00543504		0	0	0	0.00139275	0.0106474	0.00785498
denovo35626	0.00071167	0.000814512	0.00566938	0.00497668	0.000255414	0.0070266		0.001819	0.00204669	0.00779564	0.00966493	0.000920909	0.00938241
denovo9239	0	0.00677968	0	0	0.0151917	0		0	0.00909155	0	0	0.0322412	0
denovo9267	0.0191317	0.00170343	0	0	0	0		0.0245185	0.00269137	0	0	0	0
denovo11337	0.00179668	0.0167126	0	0	0	0		0.00518809	0.0337919	0	0	0	0
denovo15387	0.00819643	0.0133917	0	0	0	0		0.0146434	0.0133617	0	0	0	0
denovo31650	0	0.0213898	0	0	0	0		0	0.058006	0	0	0	0
denovo32249	0	0.000752073	0	0	0.0165389	0		0	0.0018358	0	0	0.0134057	0
denovo32384	0	0.0201088	0	0	0	0		0	0.0160127	0	0	0	0
denovo32712	0	0.0055875	0	0	0.012536	0		0	0.00832817	0	0	0.0273714	0
denovo36882	0	0	0	0.0197703	0	0		0	0	0	0.0183224	0	0
denovo40253	0.0149274	0.00455428	0.00228491	0	0	0		0.0266323	0.013439	0.00452255	0	0	0
denovo44486	0.015453	0.00579269	0	0	0	0		0.0171349	0.0062368	0	0	0	0
denovo49411	0	0.0208539	0	0	0	0		0	0.0116699	0	0	0	0
denovo20452	0	0	0.0059778	0	0	0.0106475		0	0	0.00863723	0	0	0.0103565
denovo16882	0	0	0	0	0.012111	0.00401035		0	0	0	0	0.0113636	0.00527817
denovo41807	0.00273684	0	0.0178731	0	0	0		0.00412728	0	0.0109133	0	0	0
denovo37594	0	0	0.00619605	0	0	0.0106726		0	0	0.00780062	0	0	0.00967324
denovo19048	0	0.0223036	0	0	0	0		0	0.0378798	0	0	0	0
denovo20597	0	0.00114706	0	0	0.0160744	0		0	0.00219826	0	0	0.0110967	0
denovo21547	0	0.0205031	0.000861302	0	0	0.000413454		0	0.00620315	0.00210484	0	0	0.00149073
denovo26492	0	0.00117822	0	0	0.0166122	0		0	0.00225169	0	0	0.0211245	0
denovo33282	0.0218686	0	0	0	0	0		0.0248177	0	0	0	0	0
denovo37205	0.00957437	0.0118392	0	0	0	0		0.0106999	0.0253694	0	0	0	0
denovo41468	0.00061471	0	0	0	0	0.0205184		0.00156442	0	0	0	0	0.0241504
denovo48439	0.00143082	0.00134616	0.00934881	0	0	0.00953275		0.00299637	0.00260812	0.00786582	0	0	0.0174552
denovo32141	0	0	0	0.00174068	0.010224	0.00391004		0	0	0	0.00333335	0.0105034	0.0040227
denovo23478	0	0	0	0.0157043	0.0030747	0		0	0	0	0.00653407	0.00529314	0
denovo49305	0	0	0	0.0145131	0.00394055	0		0	0	0	0.00983809	0.0042782	0
denovo8347	0	0.000498788	0	0	0.0161274	0		0	0.00179841	0	0	0.0153327	0
denovo10443	0.00885456	0.0125722	0	0	0	0		0.0128192	0.0157381	0	0	0	0
denovo22137	0	0.0197706	0	0	0.000574675	0		0	0.0293683	0	0	0.00207202	0
denovo22245	0	0.00102068	0	0	0.0164907	0		0	0.00198989	0	0	0.0106331	0
denovo26670	0.0125083	0.00799395	0.000437486	0	0	0		0.0120081	0.00788739	0.00157738	0	0	0
denovo26987	0	0	0	0.000333881	0.00455195	0.00954861		0	0	0	0.0011566	0.0126178	0.0143493
denovo30577	0	0	0	0.0200938	0	0		0	0	0	0.0161069	0	0
denovo35037	0.0201897	0	0	0	0	0		0.0325809	0	0	0	0	0
denovo40374	0.0198556	0	0	0	0	0		0.00885738	0	0	0	0	0
denovo45552	0	0.0223512	0	0	0	0		0	0.0363214	0	0	0	0
denovo45619	0.00712223	0	0.00707913	0	0.00229873	0.00339096		0.00656015	0	0.00637811	0	0.00828818	0.00570901
denovo6487	0	0	0	0	0.00879796	0.00670471		0	0	0	0	0.012711	0.00847119
denovo47733	0	0	0.0207835	0	0	0		0	0	0.0186612	0	0	0
denovo24371	0.00293086	0.000905945	0.00657038	0.00318073	0	0.00504566		0.00491848	0.00227917	0.0101451	0.00265703	0	0.00639614
denovo2066	0	0	0	0	0.00171736	0.0119865		0	0	0	0	0.00526296	0.0140951
denovo3753	0.00533471	0.00799394	0.00797297	0	0	0		0.0059857	0.00772709	0.0117504	0	0	0
denovo5233	0	0	0.0195386	0	0	0		0	0	0.031536	0	0	0
denovo5767	0	0.000752073	0	0	0.0157673	0		0	0.0018358	0	0	0.0143059	0
denovo9530	0	0.0210996	0	0	0	0		0	0.0330675	0	0	0	0
denovo13701	0	0	0.014567	0	0	0.00664155		0	0	0.0126379	0	0	0.0239464
denovo18687	0.0204123	0	0	0	0	0		0.0207699	0	0	0	0	0
denovo21376	0	0	0	0	0.0138534	0		0	0	0	0	0.0499493	0
denovo24239	0.0165701	0.00466153	0	0	0	0		0.018297	0.00562001	0	0	0	0
denovo26772	0	0	0	0	0	0.0209488		0	0	0	0	0	0.0393359
denovo27234	0	0	0	0	0.00649097	0.00905998		0	0	0	0	0.0162205	0.0176824
denovo28134	0.00542448	0.00803313	0.0034442	0	0.000496999	0.00362335		0.0042084	0.0127303	0.00372291	0	0.00179196	0.0102733
denovo33070	0.00618139	0.000987695	0.0126021	0	0	0		0.00511376	0.0024475	0.0125467	0	0	0
denovo36705	0.00137262	0	0	0	0	0.0189074		0.00226264	0	0	0	0	0.0249232
denovo40823	0	0	0	0	0	0.0129571		0	0	0	0	0	0.0202827
denovo44647	0	0.0228635	0	0	0	0		0	0.0299492	0	0	0	0
denovo46669	0.0128407	0.00993082	0	0	0	0		0.0245071	0.0170846	0	0	0	0
denovo29159	0	0	0	0.000683717	0.000874789	0.0126928		0	0	0	0.00160245	0.0031541	0.0244513
denovo29991	0	0	0.0115885	0	0	0.00820796		0	0	0.0169241	0	0	0.011736
denovo27634	0	0	0.00588453	0	0	0.0102516		0	0	0.0103959	0	0	0.0145502
denovo32882	0.0026902	0.00223056	0.0019267	0.00392406	0.000640874	0.00601488		0.00452141	0.00322821	0.00449908	0.00474437	0.0015697	0.00603262
denovo518	0	0	0	0.0152784	0.0031511	0.000271439		0	0	0	0.00954564	0.00539092	0.000978687
denovo14396	0	0	0	0.0162614	0.00241718	0		0	0	0	0.00886057	0.00622775	0
denovo39687	0.00208204	0.0142014	0.00327913	0	0	0		0.00380746	0.013081	0.00479746	0	0	0
denovo7954	0.0199557	0	0	0	0	0		0.0144939	0	0	0	0	0
denovo10028	0.0172834	0	0.00135125	0	0	0		0.0124238	0	0.00215342	0	0	0
denovo18139	0	0.0186191	0	0	0	0		0	0.027609	0	0	0	0
denovo18695	0.00309431	0.00668753	0.0111267	0	0	0		0.00405597	0.00518995	0.0145139	0	0	0
denovo20716	0	0.021156	0	0	0	0		0	0.0189152	0	0	0	0
denovo32581	0.00445068	0.0158735	0	0	0	0		0.0109922	0.0269466	0	0	0	0
denovo33138	0.00204557	0.0177857	0	0	0	0		0.0052581	0.0416113	0	0	0	0
denovo35819	0.0113524	0.00296536	0.00542506	0	0	0		0.0153214	0.00789661	0.00736394	0	0	0
denovo36468	0.00856264	0.00766939	0.00511952	0	0	0		0.0130147	0.0147032	0.00547733	0	0	0
denovo40428	0	0	0	0	0.0172484	0.00145179		0	0	0	0	0.0431696	0.00313329
denovo41018	0.0161249	0.00376645	0	0	0	0		0.023356	0.00884325	0	0	0	0
denovo41633	0.0131016	0.00677134	0	0	0	0		0.0166713	0.00767036	0	0	0	0
denovo36507	0	0	0	0.0150291	0.00310266	0		0	0	0	0.0116565	0.00475526	0
denovo705	0	0	0	0	0.0101537	0.00436041		0	0	0	0	0.00962706	0.00603587
denovo2638	0.00748487	0.00301598	0.00857986	0	0	0		0.0107003	0.00379973	0.0114233	0	0	0
denovo3668	0	0	0	0.0185615	0	0		0	0	0	0.019723	0	0
denovo4042	0	0.00288217	0.013403	0	0	0.00438414		0	0.00549357	0.0127812	0	0	0.00959192
denovo8107	0.00837594	0.0123092	0	0	0	0		0.0145261	0.0431631	0	0	0	0
denovo12278	0.000701108	0	0	0	0	0.0186746		0.00179423	0	0	0	0	0.0250884
denovo12653	0.00762587	0	0.00461204	0	0.00280956	0.00341139		0.00775731	0	0.00584075	0	0.01013	0.00650416
denovo14163	0.00801848	0.0124422	0	0	0	0		0.00967739	0.0156736	0	0	0	0
denovo19601	0.00499992	0.0158547	0	0	0	0		0.00664596	0.0142562	0	0	0	0
denovo20530	0	0	0	0.0173463	0	0.000735127		0	0	0	0.0177397	0	0.00140224
denovo25128	0.021672	0	0	0	0	0		0.0309288	0	0	0	0	0
denovo26218	0	0.021418	0	0	0	0		0	0.051067	0	0	0	0
denovo32839	0.0100748	0	0.00350825	0	0	0.00582333		0.00690476	0	0.00403858	0	0	0.00675092
denovo32948	0.0185915	0	0	0	0	0		0.0121486	0	0	0	0	0
denovo35748	0.0197888	0	0	0	0	0		0.0131273	0	0	0	0	0
denovo37278	0	0.0191098	0	0	0	0		0	0.0141794	0	0	0	0
denovo41136	0	0	0	0	0.0168431	0		0	0	0	0	0.01041	0
denovo41775	0	0	0	0	0	0.0126708		0	0	0	0	0	0.020039
denovo43918	0.00766909	0.0115815	0	0	0.0002485	0		0.00921115	0.0116565	0	0	0.000895978	0
denovo47109	0.0184501	0	0	0	0	0		0.0133595	0	0	0	0	0
denovo48581	0.00366966	0.00558682	0.0113244	0	0.000278879	0		0.00522458	0.00671235	0.0132345	0	0.00100551	0
denovo31898	0.00102596	0.00190087	0.00233286	0.00402238	0.000496999	0.00725556		0.00204271	0.00347373	0.0046945	0.00620099	0.00179196	0.00847941
denovo43702	0	0	0	0	0.00566137	0.00842937		0	0	0	0	0.00603422	0.0101682
denovo190	0.0181451	0	0	0	0	0		0.0122774	0	0	0	0	0
denovo6559	0	0	0.0162282	0	0	0.0039729		0	0	0.0117401	0	0	0.0114855
denovo9834	0	0.000346235	0.00138527	0	0	0.0178364		0	0.00124837	0.00369569	0	0	0.0311368
denovo10865	0	0.00410249	0	0	0.0127058	0		0	0.00719105	0	0	0.0135456	0
denovo13580	0.00675143	0.00842989	0.00462535	0	0	0		0.00710025	0.00696655	0.00574414	0	0	0
denovo15101	0	0.0187576	0	0	0	0		0	0.0146648	0	0	0	0
denovo15336	0	0	0	0.000333881	0.00248709	0.0106173		0	0	0	0.0011566	0.00697295	0.0139701
denovo17497	0.00982344	0.00438997	0.00548801	0	0	0		0.0136998	0.00776896	0.00839843	0	0	0
denovo23029	0.0192388	0	0	0	0	0		0.0200876	0	0	0	0	0
denovo23217	0.00688098	0.0119232	0.00142974	0	0	0		0.00910198	0.0247394	0.00228733	0	0	0
denovo23978	0	0.0200118	0	0	0	0		0	0.0318684	0	0	0	0
denovo27543	0.0132494	0.00625636	0	0	0	0		0.0137396	0.00716829	0	0	0	0
denovo30596	0.0189074	0.000705689	0	0	0	0		0.0131156	0.00172292	0	0	0	0
denovo33394	0	0	0	0	0	0.019957		0	0	0	0	0	0.0418458
denovo41354	0	0.0215544	0	0	0	0		0	0.0273756	0	0	0	0
denovo46319	0	0.00145406	0	0	0.015328	0		0	0.00229266	0	0	0.0106752	0
denovo2172	0	0	0.0198524	0	0	0		0	0	0.0148819	0	0	0
denovo22966	0.00774543	0	0.0108268	0	0	0.000376502		0.00602618	0	0.00659051	0	0	0.0013575
denovo809	0	0	0	0.000736193	0.00572393	0.00830059		0	0	0	0.00255025	0.00741395	0.00776961
denovo5328	0	0	0.019155	0.000336728	0	0		0	0	0.0305203	0.00116646	0	0
denovo6240	0	0	0	0	0	0.0125036		0	0	0	0	0	0.0169083
denovo8212	0.0182867	0	0	0	0	0		0.0284805	0	0	0	0	0
denovo13622	0.0210638	0	0	0	0	0		0.0316144	0	0	0	0	0
denovo14165	0.00289597	0.00821738	0	0	0.00698055	0		0.00399158	0.0136409	0	0	0.0113922	0
denovo14496	0.0189988	0	0	0	0	0		0.038789	0	0	0	0	0
denovo14748	0.00161721	0.00162969	0.0173168	0	0	0		0.00349704	0.00337161	0.015171	0	0	0
denovo21160	0	0.0182389	0	0	0	0		0	0.0148452	0	0	0	0
denovo24140	0.0176908	0.000713705	0	0	0	0		0.0108917	0.0025733	0	0	0	0
denovo27893	0	0	0.0162712	0	0	0		0	0	0.0417561	0	0	0
denovo36864	0	0	0	0	0	0.0123191		0	0	0	0	0	0.0191287
denovo40120	0.00126448	0.00062419	0.017569	0	0	0		0.00263314	0.00155954	0.00943178	0	0	0
denovo44158	0.0172319	0.00133789	0	0	0	0		0.0248782	0.00284409	0	0	0	0
denovo44603	0.019213	0	0	0	0	0		0.0184756	0	0	0	0	0
denovo45171	0.0179714	0	0	0	0	0		0.0148498	0	0	0	0	0
denovo45962	0	0	0	0	0.0158923	0		0	0	0	0	0.0153975	0
denovo44036	0	0	0.00410322	0	0	0.0105128		0	0	0.00527741	0	0	0.0095017
denovo12477	0	0	0.0180432	0	0	0		0	0	0.0163802	0	0	0
denovo46054	0	0	0	0.000368096	0.0094546	0.00518634		0	0	0	0.00127512	0.011289	0.00666974
denovo854	0.0138847	0.00186757	0.00182912	0	0	0		0.0110622	0.00459257	0.00246965	0	0	0
denovo4511	0	0	0	0.0135766	0.00378775	0		0	0	0	0.00569042	0.00537754	0
denovo6471	0	0	0	0.0126657	0.00371018	0.000271439		0	0	0	0.00560505	0.00679532	0.000978687
denovo25566	0.00162897	0.00327689	0.00160149	0.00385199	0.000544551	0.00530434		0.0035015	0.0042279	0.00322475	0.00432844	0.00133521	0.00757943
denovo26825	0.000269339	0	0.000648118	0	0.00893258	0.00518676		0.00100777	0	0.00158943	0	0.031249	0.0115967
denovo31893	0	0	0	0.00275028	0.00897981	0.00290342		0	0	0	0.003651	0.0113447	0.00416505
denovo47072	0	0.000346235	0.00959403	0	0	0.0100049		0	0.00124837	0.00883682	0	0	0.0299496
denovo2087	0.00528995	0.0132845	0	0	0	0		0.0119946	0.0140759	0	0	0	0
denovo3173	0	0	0.0147011	0	0	0.00604017		0	0	0.0181867	0	0	0.014759
denovo4993	0	0.00334565	0	0	0.0145688	0		0	0.00420359	0	0	0.0274578	0
denovo5088	0	0	0	0.00176949	0.0126778	0.000693873		0	0	0	0.00331838	0.0122794	0.00179753
denovo5843	0	0.0181587	0	0	0	0		0	0.0621978	0	0	0	0
denovo10699	0.000642401	0.0030168	0.0117711	0	0.00334279	0.00141802		0.00240364	0.00372762	0.0225633	0	0.0120526	0.00388524
denovo10947	0.00808442	0.000713705	0.0108088	0	0	0		0.006717	0.0025733	0.0132796	0	0	0
denovo11216	0.00408007	0.0147145	0	0	0	0		0.00602456	0.0147392	0	0	0	0
denovo12686	0.0176771	0	0	0	0	0		0.0109667	0	0	0	0	0
denovo13411	0	0.00860468	0.000295211	0	0.00798688	0		0	0.00707479	0.0010644	0	0.0140912	0
denovo19194	0.0191094	0	0	0	0	0		0.0149009	0	0	0	0	0
denovo25050	0.0141307	0.00512482	0	0	0	0		0.0145782	0.00704957	0	0	0	0
denovo25112	0.0018346	0.0173661	0	0	0	0		0.00555678	0.0234543	0	0	0	0
denovo27221	0.00118675	0.0180261	0	0	0	0		0.0031802	0.0411491	0	0	0	0
denovo29532	0	0.0239757	0	0	0	0		0	0.0559363	0	0	0	0
denovo32519	0	0.0179641	0	0	0	0		0	0.0143427	0	0	0	0
denovo36720	0.0173533	0	0	0	0	0		0.021935	0	0	0	0	0
denovo47475	0.003704	0.000731648	0.0148411	0	0	0		0.00430632	0.00178657	0.00905723	0	0	0
denovo47847	0.00361397	0.00351007	0	0.0107577	0.000784337	0		0.00443121	0.00443907	0	0.0131719	0.00199374	0
denovo20819	0.000321201	0	0.0130322	0	0	0.00443239		0.00120182	0	0.00891237	0	0	0.00627336
denovo47026	0	0.000315724	0.0169796	0	0	0		0	0.00113836	0.0183338	0	0	0
denovo49197	0.00132465	0.000675178	0.00285566	0.00339539	0	0.00722965		0.00298072	0.00165217	0.00575319	0.00402515	0	0.00483658
denovo2427	0	0	0	0.00134338	0.0125042	0.000376502		0	0	0	0.00262304	0.0141516	0.0013575
denovo2792	0.000410061	0.0208942	0	0	0	0		0.00153431	0.0489098	0	0	0	0
denovo2849	0.000726054	0.0177381	0	0	0	0		0.00185083	0.0432965	0	0	0	0
denovo2920	0	0	0	0.0166835	0	0		0	0	0	0.0146144	0	0
denovo6381	0.00221722	0.00753588	0.00304735	0	0.00397246	0		0.00336916	0.00561928	0.00456663	0	0.00967951	0
denovo11521	0	0.000374796	0.0183178	0	0	0		0	0.00135135	0.015636	0	0	0
denovo15989	0	0	0	0	0	0.0118395		0	0	0	0	0	0.0172619
denovo17103	0.0190045	0	0	0	0	0		0.016187	0	0	0	0	0
denovo17522	0	0.00116318	0	0	0.0145054	0		0	0.00236048	0	0	0.012737	0
denovo19519	0	0.018295	0	0	0	0		0	0.00663881	0	0	0	0
denovo26174	0	0	0	0	0	0.0117713		0	0	0	0	0	0.0207328
denovo27456	0	0	0	0	0.0153956	0		0	0	0	0	0.0192555	0
denovo32647	0	0.00148457	0	0	0.0139823	0		0	0.00233315	0	0	0.0140887	0
denovo33891	0	0	0	0	0	0.0118005		0	0	0	0	0	0.0169361
denovo38483	0.0120143	0.00254716	0.00250297	0	0	0		0.0125082	0.00320087	0.00337005	0	0	0
denovo41200	0.0183259	0.000876065	0	0	0	0		0.0424608	0.00216262	0	0	0	0
denovo41715	0	0.0129576	0	0	0.0020364	0		0	0.0232926	0	0	0.00643395	0
denovo41796	0	0.0183658	0	0	0	0		0	0.0151823	0	0	0	0
denovo44181	0.0048004	0	0.000437486	0	0	0.0130286		0.0035817	0	0.00157738	0	0	0.0149935
denovo48097	0	0	0	0	0	0.0131315		0	0	0	0	0	0.0336055
denovo48194	0.0162937	0	0	0	0	0		0.0189875	0	0	0	0	0
denovo10344	0	0	0.0190376	0	0	0		0	0	0.0165374	0	0	0
denovo22620	0.00445752	0	0.00360514	0	0	0.00988712		0.00342305	0	0.00369485	0	0	0.0127163
denovo44619	0.0031926	0.000356852	0.0144218	0	0	0		0.0041818	0.00128665	0.00708559	0	0	0
denovo8655	0	0	0	0.0132183	0.00311859	0		0	0	0	0.0049187	0.00409671	0
denovo30141	0.00982265	0.00319149	0.00399742	0	0	0		0.011472	0.00681644	0.00452519	0	0	0
denovo36039	0.000367053	0.000919497	0.0169445	0	0	0		0.00137339	0.00232391	0.0153444	0	0	0
denovo38862	0	0	0	0.00220858	0.00434423	0.00767222		0	0	0	0.00765074	0.00717312	0.0185043
denovo10505	0	0.0168149	0	0	0	0		0	0.0116445	0	0	0	0
denovo20577	0.0189286	0	0	0	0	0		0.0220541	0	0	0	0	0
denovo23905	0	0.000695251	0	0	0.0148311	0		0	0.0016971	0	0	0.0183163	0
denovo27767	0.00458801	0.0107895	0.00380011	0	0	0		0.00704635	0.0203832	0.00652842	0	0	0
denovo28058	0	0.00176789	0.00666914	0	0	0.00984594		0	0.0034291	0.00915348	0	0	0.0246284
denovo30993	0.0171873	0	0	0	0	0		0.0164679	0	0	0	0	0
denovo32598	0.0166673	0	0	0	0	0		0.0136935	0	0	0	0	0
denovo36426	0	0	0.0177235	0	0	0		0	0	0.0231902	0	0	0
denovo39059	0.00116504	0	0.00144299	0	0	0.014755		0.00435918	0	0.00292977	0	0	0.0348868
denovo42142	0.0167562	0	0	0	0	0		0.0189134	0	0	0	0	0
denovo45197	0.00395162	0.00544619	0.00902571	0	0	0		0.00572758	0.00615767	0.00883648	0	0	0
denovo28007	0	0	0	0.013791	0.00238571	0.000222173		0	0	0	0.00551993	0.00443967	0.000801057
denovo45896	0.000931353	0	0.00846788	0	0	0.00591984		0.00186139	0	0.00863196	0	0	0.0144544
denovo2323	0.00173383	0.000635646	0.0032813	0.00419246	0.000243043	0.0050662		0.00365395	0.0015604	0.00553168	0.00440027	0.000876304	0.00425179
denovo3775	0	0	0.0177446	0	0	0		0	0	0.0312813	0	0	0
denovo14014	0	0	0.00342759	0	0	0.0100376		0	0	0.0062823	0	0	0.00970563
denovo19102	0	0	0	0.0139171	0.00181972	0		0	0	0	0.0079595	0.00535937	0
denovo28757	0	0	0	0	0.00676552	0.00655949		0	0	0	0	0.00629944	0.00758436
denovo17485	0	0.00663575	0.0117361	0	0	0		0	0.00718039	0.0145085	0	0	0
denovo36365	0	0	0	0	0.00417521	0.00851249		0	0	0	0	0.00533391	0.0137229
denovo37836	0.00441582	0.00690901	0.00590442	0	0.000583192	0		0.00746387	0.00575719	0.00838204	0	0.00210273	0
denovo484	0	0.0168103	0	0	0	0		0	0.0108487	0	0	0	0
denovo985	0	0.0168885	0	0	0	0		0	0.00904646	0	0	0	0
denovo2380	0.00589566	0.0137517	0	0	0	0		0.00685375	0.0241437	0	0	0	0
denovo3642	0	0.00256125	0	0	0.0126209	0		0	0.00296237	0	0	0.0151902	0
denovo4012	0.00853861	0	0	0.00472474	0	0.00371695		0.0120889	0	0	0.0141501	0	0.00302136
denovo10242	0.00778631	0.00712626	0.0023339	0	0	0		0.00708228	0.00556727	0.00362643	0	0	0
denovo11810	0.00799099	0.0120657	0	0	0	0		0.00855343	0.0315412	0	0	0	0
denovo16353	0	0	0	0.0155764	0	0.000504942		0	0	0	0.00962036	0	0.00123665
denovo18179	0.0194791	0	0	0	0	0		0.0249981	0	0	0	0	0
denovo19451	0.00250272	0.0153792	0	0	0	0		0.00468459	0.0225128	0	0	0	0
denovo21208	0.0164434	0	0	0	0	0		0.0167798	0	0	0	0	0
denovo22626	0	0.000315724	0	0	0.0144062	0		0	0.00113836	0	0	0.0176368	0
denovo28494	0	0.000608848	0	0	0.0135245	0		0	0.0015146	0	0	0.0101619	0
denovo31465	0	0.0170852	0	0	0	0		0	0.0131254	0	0	0	0
denovo37983	0.000269339	0.00119216	0	0	0.0120805	0		0.00100777	0.00301991	0	0	0.0226065	0
denovo38742	0	0	0	0	0.00135956	0.0102402		0	0	0	0	0.00269099	0.021339
denovo42534	0	0	0	0.0130356	0.00314479	0		0	0	0	0.00577278	0.00605661	0
denovo43976	0.00650339	0.0105643	0	0	0.00116638	0		0.0077627	0.0126565	0	0	0.00420546	0
denovo44967	0	0	0.000304152	0	0	0.0172167		0	0	0.00109664	0	0	0.0249214
denovo45479	0.00762523	0.01023	0	0	0	0		0.00865966	0.0174082	0	0	0	0
denovo47570	0	0	0	0.0138086	0.00225078	0		0	0	0	0.00866377	0.00330356	0
denovo38380	0.00391378	0	0.0125934	0	0	0		0.00485124	0	0.010619	0	0	0
denovo20967	0.000312762	0.000315724	0.0062892	0	0	0.0064709		0.00117025	0.00113836	0.00932662	0	0	0.00774388
denovo10539	0.000590539	0.00138087	0.00289114	0.00304739	0.0002485	0.00676342		0.00150786	0.00288186	0.00564618	0.0024972	0.000895978	0.00624519
denovo18006	0.00129013	0	0.014219	0	0	0		0.00281776	0	0.0329773	0	0	0
denovo37116	0.000884049	0.00176439	0.0035781	0.00248039	0.0002485	0.00558614		0.0017625	0.00492399	0.00569664	0.00419695	0.000895978	0.0044935
denovo4507	0.00811529	0	0.00248203	0	0	0.00624742		0.00922548	0	0.00293514	0	0	0.013121
denovo33587	0.00131986	0	0.00124468	0	0.00662694	0.00527865		0.0021664	0	0.00194748	0	0.022025	0.0161677
denovo478	0	0.000950459	0	0	0.0131549	0		0	0.00186366	0	0	0.0172017	0
denovo843	0	0.00069052	0	0	0.0140264	0		0	0.00169281	0	0	0.0108947	0
denovo6682	0	0.0165015	0	0	0	0		0	0.0107907	0	0	0	0
denovo12305	0	0.016743	0	0	0	0		0	0.0101597	0	0	0	0
denovo14598	0.00429992	0.00259669	0	0.00768154	0.00159735	0		0.00523492	0.00429741	0	0.00607518	0.00370523	0
denovo15375	0.00270771	0.0125789	0.00238572	0	0	0		0.00554001	0.0129387	0.00334852	0	0	0
denovo16628	0	0.000498788	0	0	0.0141709	0		0	0.00179841	0	0	0.0120849	0
denovo23623	0.0164562	0	0	0	0	0		0.0279897	0	0	0	0	0
denovo24708	0.00871966	0.00793039	0.000742429	0	0	0		0.0102054	0.00893525	0.00267687	0	0	0
denovo25038	0.00225153	0.00111386	0.0047308	0	0	0.0107975		0.0035548	0.00401607	0.00731102	0	0	0.0204414
denovo28706	0	0.00872598	0.00801321	0	0.000510828	0		0	0.013185	0.0100736	0	0.00184182	0
denovo32074	0	0.0036106	0.000306882	0	0.0117022	0		0	0.00476146	0.00110648	0	0.0236248	0
denovo35208	0	0	0	0	0	0.0122962		0	0	0	0	0	0.0313484
denovo37300	0.000340818	0.0129602	0.00428086	0	0	0		0.00127522	0.02093	0.0057843	0	0	0
denovo40014	0.00484417	0.000626671	0.011918	0	0	0		0.006121	0.00156688	0.0142724	0	0	0
denovo41619	0	0.010066	0	0	0.00723778	0		0	0.0158002	0	0	0.0221094	0
denovo2662	0	0	0.00497196	0	0	0.00896397		0	0	0.00715233	0	0	0.00660763
denovo5176	0.00302789	0	0.0141368	0	0	0		0.00488606	0	0.00842301	0	0	0
denovo38878	0	0	0	0.0139978	0.00168831	0		0	0	0	0.00473769	0.00233202	0
denovo23549	0	0	0	0.0119022	0.0028665	0.000222173		0	0	0	0.00689864	0.00702966	0.000801057
denovo38698	0	0	0	0.0143328	0.00175537	0		0	0	0	0.0083514	0.00311926	0
denovo43901	0	0	0	0.0125044	0.00262719	0.000222173		0	0	0	0.00636689	0.0042562	0.000801057
denovo831	0.00807285	0.00525373	0.0042531	0	0	0		0.00841326	0.00531783	0.00373434	0	0	0
denovo971	0.0151776	0	0	0	0	0		0.0169183	0	0	0	0	0
denovo1216	0.000388346	0	0.0163459	0	0	0		0.00145306	0	0.0284864	0	0	0
denovo2261	0.00770165	0.00851445	0	0	0	0		0.0188756	0.0141148	0	0	0	0
denovo2487	0	0	0	0	0	0.0172094		0	0	0	0	0	0.0430944
denovo6309	0	0.0179944	0	0	0	0		0	0.0432763	0	0	0	0
denovo6316	0	0.0164373	0.000449685	0	0	0.000349555		0	0.0109276	0.00162136	0	0	0.00126034
denovo11604	0.00029351	0	0.000995491	0	0	0.0150788		0.00109821	0	0.00189676	0	0	0.0291326
denovo14546	0.0163079	0	0	0	0	0		0.0199391	0	0	0	0	0
denovo20606	0.00791666	0	0.00887127	0	0	0		0.01745	0	0.0133947	0	0	0
denovo20893	0.00236523	0	0.0151915	0	0	0		0.00620651	0	0.0119809	0	0	0
denovo22100	0	0.00069247	0.00101795	0	0	0.0148488		0	0.00249674	0.00194193	0	0	0.0282684
denovo23135	0.000778816	0.00223398	0.0138594	0	0	0		0.00197972	0.00529991	0.0155501	0	0	0
denovo27006	0.0185823	0	0	0	0	0		0.0231138	0	0	0	0	0
denovo29942	0	0.00368774	0.00105039	0	0	0.0119488		0	0.00616512	0.0027373	0	0	0.0414935
denovo32572	0	0.0163009	0	0	0	0		0	0.01116	0	0	0	0
denovo37817	0	0.00110644	0	0	0.0128259	0		0	0.0028949	0	0	0.00668235	0
denovo39593	0	0.0164657	0	0	0	0		0	0.00862141	0	0	0	0
denovo40070	0	0.0128223	0	0	0.00504738	0		0	0.0140246	0	0	0.0110594	0
denovo40660	0.0174409	0	0	0	0	0		0.0204786	0	0	0	0	0
denovo42535	0	0.0223193	0	0	0	0		0	0.0525959	0	0	0	0
denovo43725	0.00725036	0.0105541	0	0	0	0		0.00683644	0.0131161	0	0	0	0
denovo45158	0.000390469	0.00690106	0.000605455	0	0.010076	0		0.001461	0.00673887	0.002183	0	0.0278113	0
denovo45940	0	0	0	0	0.0136922	0		0	0	0	0	0.0461052	0
denovo46658	0	0	0	0	0.00402555	0.00866383		0	0	0	0	0.00842425	0.0272555
denovo46787	0	0.00458943	0	0	0.0102192	0		0	0.00487506	0	0	0.0239207	0
denovo48476	0.00217845	0.000749591	0.0142928	0	0	0		0.00347214	0.00270269	0.00955172	0	0	0
denovo48671	0	0.0175957	0	0	0	0		0	0.0229676	0	0	0	0
denovo48726	0.0153791	0.000705868	0	0	0	0		0.0452534	0.00172313	0	0	0	0
denovo18290	0.00234642	0.00201391	0.00263994	0	0.00231652	0.00620839		0.00514201	0.00227683	0.00543083	0	0.00338923	0.00861228
denovo22299	0.000944754	0.000602355	0.00643725	0.000701977	0	0.00539396		0.00264771	0.00147236	0.00940682	0.0016418	0	0.00702578
denovo28767	0	0	0	0.00286567	0.00755971	0.00246554		0	0	0	0.00428536	0.00891391	0.00281694
denovo14569	0	0	0	0	0.00833141	0.0045116		0	0	0	0	0.00790423	0.00858841
denovo33558	0	0	0.0172379	0	0	0		0	0	0.0126004	0	0	0
denovo37283	0.000367053	0	0	0.0101601	0.00439298	0		0.00137339	0	0	0.00798608	0.00907168	0
denovo381	0	0.0154555	0	0	0	0		0	0.0130662	0	0	0	0
denovo6480	0.0156253	0	0	0	0	0		0.0249293	0	0	0	0	0
denovo7451	0.0173423	0	0	0	0	0		0.0187413	0	0	0	0	0
denovo8686	0	0	0.000642584	0	0	0.0153801		0	0	0.00157162	0	0	0.0306113
denovo10651	0.00267029	0.0090476	0	0	0.00456417	0		0.00360741	0.00973868	0	0	0.0135756	0
denovo15642	0	0.0161222	0	0	0	0		0	0.0181091	0	0	0	0
denovo16127	0.0153705	0	0.000306882	0	0	0		0.0153422	0	0.00110648	0	0	0
denovo18222	0	0	0	0	0	0.0105739		0	0	0	0	0	0.0153013
denovo19167	0	0	0	0	0.0140359	0		0	0	0	0	0.0111196	0
denovo20847	0	0.00443976	0	0	0.0104086	0		0	0.00398583	0	0	0.0313043	0
denovo21186	0	0	0	0.000318821	0.01264	0		0	0	0	0.00110443	0.0162077	0
denovo23084	0.00467438	0.00743581	0.00539617	0	0	0		0.00871718	0.00714936	0.00596496	0	0	0
denovo24291	0	0.00136325	0	0	0.0120761	0		0	0.00404173	0	0	0.0198687	0
denovo25980	0.0158143	0	0	0	0	0		0.0137022	0	0	0	0	0
denovo26847	0	0.00759052	0.00918404	0	0	0		0	0.00530738	0.00922593	0	0	0
denovo30234	0.00215454	0	0.0154704	0	0	0		0.00690062	0	0.0184183	0	0	0
denovo38307	0	0.016399	0	0	0	0		0	0.00802852	0	0	0	0
denovo38771	0.000862984	0	0	0	0	0.0153626		0.00227126	0	0	0	0	0.0174139
denovo39116	0	0	0	0.00400657	0	0.00832746		0	0	0	0.0138792	0	0.0134811
denovo5379	0	0	0	0.000983148	0.00181326	0.00907852		0	0	0	0.00238148	0.0026671	0.0167209
denovo7265	0	0	0	0.0096752	0.00490197	0.000271439		0	0	0	0.00669329	0.00628173	0.000978687
denovo20574	0.000312762	0.0018403	0.00358705	0.00295738	0.000344823	0.00534671		0.00117025	0.00423174	0.00569717	0.00566089	0.00124328	0.00529405
denovo15776	0	0	0	0.0121508	0.0021537	0.000271439		0	0	0	0.0057534	0.0045104	0.000978687
denovo17510	0.00224976	0	0.00878444	0	0.00306497	0.000376502		0.00235423	0	0.0113408	0	0.0110509	0.0013575
denovo22979	0	0	0	0.0118048	0.00299102	0.000271439		0	0	0	0.0102742	0.00457502	0.000978687
denovo1406	0	0	0.0111248	0	0	0.00555043		0	0	0.00547299	0	0	0.00700911
denovo1900	0.0115478	0	0.00344981	0	0	0		0.00960801	0	0.00348998	0	0	0
denovo20179	0.000460443	0	0.00890566	0	0	0.00697326		0.00172282	0	0.00811863	0	0	0.00890378
denovo40699	0	0	0	0	0.00565262	0.00630763		0	0	0	0	0.00623458	0.0081509
denovo1084	0	0.00110788	0.00225295	0.00360046	0	0.00680004		0	0.00214662	0.0044742	0.00549224	0	0.00868667
denovo18227	0.00944302	0	0.00357162	0	0.00102166	0.000753004		0.00758611	0	0.00473093	0	0.00368364	0.00271499
denovo39934	0	0	0.0127641	0	0	0.0039729		0	0	0.0099885	0	0	0.0114855
denovo833	0	0	0	0.014793	0.000291596	0		0	0	0	0.00849757	0.00105137	0
denovo2431	0.0151742	0	0	0	0	0		0.00977615	0	0	0	0	0
denovo10329	0.0117234	0.0054905	0	0	0	0		0.0146239	0.0112915	0	0	0	0
denovo11736	0.00122135	0.00577245	0.00957661	0	0	0		0.00344013	0.00611719	0.0175821	0	0	0
denovo16962	0	0.0114257	0.00500702	0	0	0.00107956		0	0.014855	0.00404797	0	0	0.00205742
denovo20708	0	0.016962	0	0	0	0		0	0.019771	0	0	0	0
denovo23451	0	0.0172578	0	0	0	0		0	0.0210062	0	0	0	0
denovo27809	0	0	0	0.0141711	0	0.000230185		0	0	0	0.0120093	0	0.000829942
denovo36484	0.00735034	0.0104371	0	0	0	0		0.0121992	0.0205417	0	0	0	0
denovo37223	0.0119332	0	0.0037244	0	0	0		0.010808	0	0.00675606	0	0	0
denovo37690	0.00556551	0.0107017	0	0	0	0		0.00708313	0.02155	0	0	0	0
denovo38183	0.0147061	0	0	0	0	0		0.0168471	0	0	0	0	0
denovo39483	0	0.00161197	0.0107047	0	0	0.00212428		0	0.00412406	0.0328866	0	0	0.0063347
denovo45500	0.00294294	0.00569735	0.00764342	0	0	0.000349555		0.00341302	0.0048756	0.00748355	0	0	0.00126034
denovo46234	0	0	0	0.000703188	0.00193041	0.0089317		0	0	0	0.00166246	0.00444473	0.0119634
denovo20957	0.00102062	0	0.0108739	0	0	0.0039729		0.00204558	0	0.0131349	0	0	0.0114855
denovo22355	0	0	0	0	0.00108534	0.0143887		0	0	0	0	0.00230026	0.0137576
denovo32075	0	0	0	0.00507903	0	0.00745677		0	0	0	0.0124489	0	0.0144974
denovo35138	0	0	0	0.0139655	0	0.000717742		0	0	0	0.0144699	0	0.00137243
denovo487	0	0	0.0172095	0	0	0		0	0	0.01668	0	0	0
denovo1599	0.014448	0	0	0	0	0		0.0193218	0	0	0	0	0
denovo8918	0.00346167	0.00345531	0	0.00840658	0.000278879	0		0.00519463	0.00438593	0	0.00732832	0.00100551	0
denovo12391	0	0.0151159	0	0	0	0		0	0.0228805	0	0	0	0
denovo12973	0.0135577	0.000760669	0	0	0	0		0.0141719	0.00186557	0	0	0	0
denovo15041	0	0.014847	0	0	0	0		0	0.00930248	0	0	0	0
denovo15361	0.0166321	0	0	0	0	0		0.0167076	0	0	0	0	0
denovo18089	0.00664369	0.00947916	0	0	0	0		0.00619094	0.00929746	0	0	0	0
denovo19998	0.00186839	0.0158377	0	0	0.000557131	0		0.00385696	0.0295786	0	0	0.00200876	0
denovo24258	0.00948514	0.00688615	0	0	0	0		0.0222957	0.0124333	0	0	0	0
denovo26572	0.0165732	0	0	0	0	0		0.030019	0	0	0	0	0
denovo31411	0.0016973	0	0	0	0	0.013894		0.00350383	0	0	0	0	0.0164624
denovo33830	0	0.016491	0	0	0	0		0	0.0594592	0	0	0	0
denovo39712	0	0.00130132	0	0	0.0117006	0		0	0.00275939	0	0	0.0066119	0
denovo42128	0	0.0152078	0	0	0	0		0	0.011247	0	0	0	0
denovo43324	0.015629	0	0	0	0	0		0.0216856	0	0	0	0	0
denovo48248	0.0167337	0	0	0	0	0		0.0173163	0	0	0	0	0
denovo2219	0.00173383	0.000643483	0.00405412	0.0024433	0	0.0048465		0.00314864	0.00158174	0.00572892	0.00372728	0	0.00543893
denovo5219	0	0	0	0.0111337	0.00311161	0		0	0	0	0.00641294	0.00581471	0
denovo35804	0.000336641	0	0.00551576	0	0	0.0100758		0.0012596	0	0.00951228	0	0	0.0175135
denovo25688	0.00254932	0.000730606	0.00442173	0.00156722	0.0002485	0.00443444		0.00349594	0.00183161	0.00633547	0.00249267	0.000895978	0.00435461
denovo31671	0.00237752	0.00237328	0.00265495	0.00153461	0	0.00448551		0.00355767	0.00278195	0.00447691	0.00244413	0	0.0059994
denovo40784	0	0	0	0.0102492	0.00338222	0		0	0	0	0.0086062	0.00436852	0
denovo23	0	0	0	0.0112915	0.0032821	0		0	0	0	0.0108207	0.00396813	0
denovo1375	0.000450114	0	0.000411617	0	0	0.0107405		0.00168417	0	0.00148411	0	0	0.013909
denovo2761	0	0	0.014841	0	0	0		0	0	0.018365	0	0	0
denovo7609	0	0.0139262	0	0	0.00190318	0		0	0.00784365	0	0	0.00313118	0
denovo8378	0	0.000749591	0.0102154	0	0	0.00527387		0	0.00270269	0.00981317	0	0	0.0174636
denovo16502	0.00183749	0	0.000306882	0	0	0.0129593		0.00313281	0	0.00110648	0	0	0.0175932
denovo17973	0	0.000374796	0	0	0.013645	0		0	0.00135135	0	0	0.0109448	0
denovo21852	0	0	0	0	0.0100568	0.00218315		0	0	0	0	0.0362603	0.00458124
denovo22415	0	0	0	0.0141758	0	0.000233504		0	0	0	0.0104102	0	0.000841909
denovo22699	0.0146702	0	0	0	0	0		0.0135045	0	0	0	0	0
denovo28266	0.0068488	0	0.000763317	0	0.00496999	0		0.00902805	0	0.00190974	0	0.0179196	0
denovo28272	0.00632471	0	0.00764372	0	0	0.0020574		0.00619805	0	0.00556897	0	0	0.00428583
denovo28799	0.000726054	0.00646902	0.00531487	0	0	0.00277738		0.00185083	0.0106778	0.0090978	0	0	0.010014
denovo29022	0	0.000731648	0	0.000317376	0.0111036	0		0	0.00178657	0	0.00109942	0.00993638	0
denovo32332	0	0.00277459	0.00447206	0	0.00509123	0.00139711		0	0.00423552	0.00595792	0	0.0119155	0.00388365
denovo32334	0	0	0	0	0	0.00997973		0	0	0	0	0	0.0155944
denovo34540	0	0.000432468	0	0	0.0125633	0		0	0.00155929	0	0	0.0107765	0
denovo36903	0	0	0.0125893	0	0	0.00333769		0	0	0.0112247	0	0	0.00845862
denovo36912	0.00594119	0.00477964	0.00438109	0	0	0		0.0139276	0.00969333	0.0055212	0	0	0
denovo38736	0	0.0119003	0	0	0.00334924	0		0	0.0207561	0	0	0.00855199	0
denovo39115	0.0163352	0	0	0	0	0		0.0218833	0	0	0	0	0
denovo46626	0	0.00417448	0	0	0.00939918	0		0	0.00558042	0	0	0.0165711	0
denovo49164	0	0.0153906	0	0	0	0		0	0.0525577	0	0	0	0
denovo1911	0	0	0	0.0109191	0.00288001	0		0	0	0	0.00763703	0.00566557	0
denovo43474	0.000390469	0	0.0142543	0	0	0		0.001461	0	0.0147432	0	0	0
denovo42961	0.000390469	0.00502408	0.00994368	0	0	0		0.001461	0.0105846	0.0173305	0	0	0
denovo47407	0	0	0.00637123	0	0	0.0064966		0	0	0.00866818	0	0	0.00773399
denovo1434	0	0	0	0.0109256	0.00274998	0		0	0	0	0.00752023	0.00430615	0
denovo23793	0	0	0.00463287	0	0	0.00779356		0	0	0.00723229	0	0	0.00598974
denovo34657	0	0	0	0.00224174	0.00772205	0.00138443		0	0	0	0.00296073	0.0126043	0.00416493
denovo44468	0.0112261	0.00132587	0.00143427	0	0	0		0.0108383	0.00208551	0.00315358	0	0	0
denovo6859	0	0	0.00923772	0	0	0.00589028		0	0	0.00896164	0	0	0.0187823
denovo7375	0	0	0	0.0157351	0	0		0	0	0	0.0164611	0	0
denovo7748	0.000450114	0.000249394	0.000705813	0	0	0.010352		0.00168417	0.000899203	0.00254485	0	0	0.00897867
denovo7759	0	0	0	0.0162999	0.0002485	0		0	0	0	0.0321078	0.000895978	0
denovo16093	0	0	0	0	0.0122824	0		0	0	0	0	0.0100373	0
denovo22232	0	0.0125994	0	0	0.00305644	0		0	0.015611	0	0	0.00608598	0
denovo23141	0	0.0154424	0	0	0	0		0	0.0354483	0	0	0	0
denovo24929	0	0	0.012889	0	0	0		0	0	0.0464721	0	0	0
denovo26856	0.000367053	0.00284944	0.00665873	0	0	0.00619017		0.00137339	0.00238396	0.00834723	0	0	0.0127588
denovo27177	0.0136484	0	0	0	0	0		0.0133609	0	0	0	0	0
denovo34096	0	0.0137981	0	0	0	0		0	0.0116725	0	0	0	0
denovo37378	0	0.000249394	0	0	0.0122018	0		0	0.000899203	0	0	0.00773217	0
denovo37955	0	0	0	0	0	0.0096117		0	0	0	0	0	0.0146698
denovo39040	0.00354451	0.0134984	0	0	0	0		0.00594496	0.0164251	0	0	0	0
denovo39319	0	0	0	0	0.00213578	0.0089353		0	0	0	0	0.00301921	0.0079675
denovo41609	0.00254085	0	0.00431484	0	0	0.00793599		0.00434415	0	0.00409291	0	0	0.013236
denovo41949	0	0.0131138	0	0	0.000862012	0		0	0.0128064	0	0	0.00310803	0
denovo44316	0.000658908	0.0112266	0	0.00280079	0.000745499	0		0.00167553	0.0130539	0	0.00392587	0.00268794	0
denovo46536	0	0.017125	0	0	0	0		0	0.0231221	0	0	0	0
denovo48008	0.0138023	0.000556929	0	0	0	0		0.0516435	0.00200804	0	0	0	0
denovo48018	0.00224573	0	0.0134008	0	0	0		0.00273334	0	0.0103214	0	0	0
denovo48528	0.0141527	0	0	0	0	0		0.0118687	0	0	0	0	0
denovo48562	0	0.013083	0	0	0.000745499	0		0	0.0137604	0	0	0.00268794	0
denovo39096	0.0114362	0	0.00300096	0	0	0		0.0151069	0	0.00652855	0	0	0
denovo16083	0	0	0.0103681	0	0	0.00443238		0	0	0.0101691	0	0	0.00777492
denovo18618	0	0	0	0.0107653	0.00248013	0		0	0	0	0.00552923	0.00449055	0
denovo21797	0.00359796	0	0.0107521	0	0	0		0.00472327	0	0.00746935	0	0	0
denovo45366	0.00170303	0.00124221	0.00402058	0.00174026	0	0.00389163		0.00363021	0.00329679	0.00694051	0.0033717	0	0.00507206
denovo9942	0	0	0	0.00861466	0.00454759	0		0	0	0	0.0067267	0.00877033	0
denovo13268	0	0	0.0143276	0	0	0		0	0	0.0249148	0	0	0
denovo36570	0	0	0	0.0110502	0.00228116	0		0	0	0	0.00595566	0.00563049	0
denovo12538	0.00240616	0.00465903	0	0	0.00310698	0.0037328		0.00352699	0.00785972	0	0	0.00459456	0.0058577
denovo14577	0	0	0	0.0111296	0.00290041	0		0	0	0	0.00865429	0.0040902	0
denovo17329	0.00138263	0.00283633	0.0032747	0	0.00275863	0.00326081		0.00231165	0.00361633	0.00440233	0	0.0046281	0.00480221
denovo26919	0.00306885	0.00274068	0.0047578	0	0	0.00452216		0.00538187	0.0045304	0.00710825	0	0	0.0110788
denovo44500	0.00862404	0	0.00539814	0	0	0.000789956		0.00449341	0	0.00539501	0	0	0.00193075
denovo47562	0	0	0	0.0117633	0.00205142	0		0	0	0	0.010721	0.00312141	0
denovo5198	0	0.00322203	0	0	0.00931766	0		0	0.00490551	0	0	0.022823	0
denovo6651	0	0	0.012112	0	0	0.00327379		0	0	0.0114214	0	0	0.0090741
denovo6994	0.00257177	0.0113993	0.00230194	0	0	0		0.00841417	0.0135763	0.00494734	0	0	0
denovo7160	0	0.00304435	0.0110476	0	0	0		0	0.00548757	0.0176358	0	0	0
denovo10620	0.00760238	0.00752016	0	0	0	0		0.00587246	0.0061578	0	0	0	0
denovo12178	0.000662018	0.0148113	0.000371215	0	0	0		0.00168368	0.0230088	0.00133843	0	0	0
denovo12974	0.0145266	0	0	0	0	0		0.0139488	0	0	0	0	0
denovo13032	0.0113528	0.00426427	0	0	0	0		0.0192333	0.0060316	0	0	0	0
denovo13316	0.000903301	0.00138105	0.0024882	0	0.00277094	0.00649493		0.00180148	0.00216015	0.00457416	0	0.00362689	0.0100864
denovo20233	0	0	0	0	0	0.0095503		0	0	0	0	0	0.0143488
denovo29711	0	0	0	0.00133552	0	0.00897998		0	0	0	0.00462639	0	0.0149363
denovo33569	0	0	0	0.00799999	0.00555537	0		0	0	0	0.00683232	0.00931731	0
denovo33748	0	0.0146001	0	0	0	0		0	0.0111257	0	0	0	0
denovo34001	0	0.0148101	0	0	0	0		0	0.00615787	0	0	0	0
denovo35936	0.00110595	0	0.000302728	0	0	0.0130905		0.00224063	0	0.0010915	0	0	0.0168804
denovo36434	0.0160702	0	0	0	0	0		0.0225883	0	0	0	0	0
denovo38323	0	0.017541	0	0	0	0		0	0.0313065	0	0	0	0
denovo39960	0.00510358	0.00933038	0	0	0	0		0.00985787	0.0208703	0	0	0	0
denovo40524	0	0.00177769	0	0	0.0112452	0		0	0.00416464	0	0	0.0137454	0
denovo44431	0	0	0	0	0.00466995	0.0062431		0	0	0	0	0.0100878	0.0225098
denovo44970	0	0	0	0.0144381	0	0		0	0	0	0.00951618	0	0
denovo39050	0	0	0.0103027	0	0	0.00398955		0	0	0.00863584	0	0	0.00690301
denovo20857	0	0	0.00485318	0.000511687	0	0.00652334		0	0	0.00756163	0.00177254	0	0.00795388
denovo7860	0	0	0.014644	0	0	0		0	0	0.0238334	0	0	0
denovo4416	0	0	0.00412636	0	0	0.00710989		0	0	0.0054366	0	0	0.00773259
denovo11839	0	0	0.0149484	0	0	0		0	0	0.0243399	0	0	0
denovo47975	0	0	0	0.0105484	0.00271701	0		0	0	0	0.00563484	0.00546607	0
denovo737	0	0.000698032	0.0117033	0	0	0.00138869		0	0.00251679	0.00891059	0	0	0.005007
denovo9680	0.0026356	0.000315724	0.00350765	0.0017614	0	0.00417472		0.00295008	0.00113836	0.00493463	0.00227067	0	0.00475582
denovo25880	0.000312762	0	0.00829382	0	0	0.00579414		0.00117025	0	0.0073628	0	0	0.00937541
denovo18785	0	0	0.0133736	0	0	0		0	0	0.0225118	0	0	0
denovo27890	0	0.00255577	0.00821093	0	0.0035982	0.00113951		0	0.00682625	0.00635093	0	0.012011	0.00217209
denovo31969	0.00151035	0.000990902	0.00339099	0.00219713	0.000245816	0.00386828		0.00258226	0.00252416	0.00429699	0.0023847	0.000886301	0.00488985
denovo36698	0	0	0	0	0.00604122	0.00473725		0	0	0	0	0.00625664	0.00876909
denovo43274	0	0	0.0142343	0	0	0		0	0	0.0238078	0	0	0
denovo4986	0.0133313	0	0	0	0	0		0.0187524	0	0	0	0	0
denovo8998	0	0	0	0.00236719	0.0064175	0.00261712		0	0	0	0.00345417	0.00647548	0.00320221
denovo11870	0	0.00588698	0.00117166	0	0.00655921	0		0	0.0075544	0.00225119	0	0.0136236	0
denovo14930	0	0.0168624	0	0	0	0		0	0.0309461	0	0	0	0
denovo17710	0.0126424	0.00315838	0	0	0	0		0.0270644	0.0063182	0	0	0	0
denovo18731	0.012944	0.00144535	0	0	0	0		0.0230446	0.00398196	0	0	0	0
denovo24614	0	0	0.00181925	0	0.00554033	0.00593578		0	0	0.00509893	0	0.0199759	0.0152187
denovo24734	0.0102919	0.00583327	0	0	0	0		0.0191002	0.00852379	0	0	0	0
denovo26758	0	0.0137784	0	0	0	0		0	0.0229809	0	0	0	0
denovo27517	0	0	0	0	0	0.00929517		0	0	0	0	0	0.013906
denovo28453	0.0021237	0.00132795	0.0039239	0.000879783	0.0002485	0.00415488		0.0042477	0.00213922	0.0105742	0.00208731	0.000895978	0.00598755
denovo30554	0	0.000249394	0	0	0.0120704	0		0	0.000899203	0	0	0.0143855	0
denovo31003	0.0136263	0	0	0	0	0		0.00992021	0	0	0	0	0
denovo31102	0.0135809	0.00138494	0	0	0	0		0.0341557	0.00499348	0	0	0	0
denovo35008	0.0139799	0	0	0	0	0		0.00868287	0	0	0	0	0
denovo35982	0.0124904	0.00377895	0	0	0	0		0.0257876	0.00751263	0	0	0	0
denovo46117	0.000321201	0.00760031	0.000344576	0	0.00401337	0		0.00120182	0.00878462	0.00124239	0	0.00891578	0
denovo46411	0.0128923	0.000414434	0	0	0	0		0.0146445	0.00149426	0	0	0	0
denovo47080	0	0	0	0.00456556	0.00744294	0		0	0	0	0.00319254	0.00688453	0
denovo47141	0	0.000748192	0.0118499	0	0	0.00209733		0	0.0018524	0.0107555	0	0	0.00756203
denovo47156	0	0.0135722	0	0	0	0		0	0.0103131	0	0	0	0
denovo47865	0.0146004	0	0	0	0	0		0.012878	0	0	0	0	0
denovo48381	0.0121595	0	0.000764742	0	0.000255414	0		0.00975243	0	0.00191231	0	0.000920909	0
denovo48361	0.00103287	0.001826	0.00643544	0	0.00116347	0.00317634		0.0027151	0.00305793	0.00910324	0	0.0025157	0.00889641
denovo21377	0.00712571	0	0.00499954	0	0.000510828	0.000376502		0.00734975	0	0.00489625	0	0.00184182	0.0013575
denovo38238	0	0	0	0.00936434	0.00345167	0		0	0	0	0.00611696	0.00632244	0
denovo18031	0	0	0	0.0105316	0.00212139	0		0	0	0	0.00573206	0.00365957	0
denovo19245	0.0108914	0	0.00269904	0	0	0		0.00782432	0	0.00406079	0	0	0
denovo31033	0	0	0.0138667	0	0	0		0	0	0.0264271	0	0	0
denovo34249	0.0101313	0.00238123	0.000371215	0	0	0		0.0113091	0.00454966	0.00133843	0	0	0
denovo35148	0.00167922	0.00216252	0.00197282	0	0.00259158	0.00506166		0.00351975	0.00357938	0.00401726	0	0.00330505	0.00827134
denovo45010	0.00192275	0	0.00414226	0	0	0.00769718		0.00522392	0	0.00533126	0	0	0.0128056
denovo1807	0.00186535	0.00280833	0.0107262	0	0	0		0.00264493	0.00460494	0.00908193	0	0	0
denovo3335	0	0	0	0.0103484	0.00246686	0		0	0	0	0.0066834	0.00371439	0
denovo3950	0.0144751	0	0	0	0	0		0.0128218	0	0	0	0	0
[truncated: 19,970 more rows]
