# Supplementary material for: Taxonomic classification for microbiome analysis, which correlates well with the metabolite milieu of the gut
Source: BMC Microbiol. 2018 Nov 16;18:188. doi: 10.1186/s12866-018-1311-8 (PMC6240276; doi:10.1186/s12866-018-1311-8)
Supplement: Supplementary file 15 — Principal component loading of each genus and family for microbiome first principal component (PC1). (XLSX 11.9 kb) [file 12866_2018_1311_MOESM15_ESM.xlsx]

## Sheet: Additional 14
Additional File 15. Principal component loading of each genus and family for microbiome first principal component (PC1) Genera and families were picked up by the selection with an absolute value of principal component loading > 0.4. Statistical hypothesis testing of the principal component loading in PCA was carried out based on a mathematical formula described elsewhere [48]. Significance level …
Families	PCL	p-value		Genera	PCL	p-value
0.7 < |PCL|				0.7 < |PCL|
Ruminococcaceae	0.848463	1.06615e-22		Adlercreutzia	0.839	8.32935e-22
Coriobacteriaceae	0.835836	1.74544e-21		Oscillospira	0.828904	7.33657e-21
Enterococcaceae	-0.705967	5.24562e-13		Ruminococcus	0.811413	2.09944e-19
Enterobacteriaceae	-0.783874	2.15357e-17		Trabulsiella	-0.737482	1.35777e-14
0.4 < |PCL| < 0.7
Dehalobacteriaceae	0.652271	9.83352e-11
Bacteroidales S24-7	0.60478	4.51856e-09		0.4 < |PCL| < 0.7
Eubacteriaceae	0.564531	7.3147e-08		Dehalobacterium	0.649461	1.25657e-10
Deferribacteraceae	0.540088	3.33717e-07		Anaerofustis	0.576465	3.33086e-08
Christensenellaceae	0.539627	3.43023e-07		Mucispirillum	0.514833	1.4187e-06
Prevotellaceae	0.515216	1.38908e-06		Prevotella	0.488026	5.83403e-06
Desulfovibrionaceae	0.511989	1.65778e-06		Coprobacillus	0.442232	5.04092e-05
Peptococcaceae	0.500831	3.01382e-06		Enterococcus	-0.448763	3.77568e-05
Peptostreptococcaceae	-0.529428	6.23587e-07		Enterobacter	-0.499464	3.23822e-06
Lachnospiraceae	-0.531542	5.51812e-07		Clostridium XI	-0.523251	8.8717e-07
